# Supplementary material for: Enhanced photoinduced mass migration in supramolecular azopolymers by H-bond driven positional constraint
Source: J Mater Chem C Mater. 2021 Aug 6;9(34):11368–75. doi: 10.1039/d1tc02266k (PMC8411878; doi:10.1039/d1tc02266k)
Supplement: TC-009-D1TC02266K-s002 [file TC-009-D1TC02266K-s002.cif]

# Electronic Supplementary Material (ESI) for Journal of Materials Chemistry C.
# This journal is © The Royal Society of Chemistry 2021

####################################################################### 
# 
# This file contains crystal structure data downloaded from the 
# Cambridge Structural Database (CSD) hosted by the Cambridge 
# Crystallographic Data Centre (CCDC).
# 
# Full information about CCDC data access policies and citation 
# guidelines are available at http://www.ccdc.cam.ac.uk/access/V1 
# 
# Audit and citation data items may have been added by the CCDC. 
# Please retain this information to preserve the provenance of 
# this file and to allow appropriate attribution of the data. 
# 
#######################################################################

data_shelx
_database_code_depnum_ccdc_archive 'CCDC 2073781'
loop_
_audit_author_name
_audit_author_address
'Roberto Centore'
;University of Naples Federico II
Italy
;
_audit_update_record             
;
2021-03-28 deposited with the CCDC.	2021-07-15 downloaded from the CCDC.
;
_audit_creation_method           SHELXL-2016/6
_shelx_SHELXL_version_number     2016/6
_chemical_name_systematic        
;
(<i>E</i>)-4,6-dimethoxy-5-(p-tolyldiazenyl)pyrimidin-2-amine
;
_chemical_name_common            'Polymorph I'
_chemical_formula_moiety         'C13 H15 N5 O2'
_chemical_formula_sum            'C13 H15 N5 O2'
_chemical_formula_weight         273.30

loop_
_atom_type_symbol
_atom_type_description
_atom_type_scat_dispersion_real
_atom_type_scat_dispersion_imag
_atom_type_scat_source
C C 0.0033 0.0016 'International Tables Vol C Tables 4.2.6.8 and 6.1.1.4'
H H 0.0000 0.0000 'International Tables Vol C Tables 4.2.6.8 and 6.1.1.4'
N N 0.0061 0.0033 'International Tables Vol C Tables 4.2.6.8 and 6.1.1.4'
O O 0.0106 0.0060 'International Tables Vol C Tables 4.2.6.8 and 6.1.1.4'

_space_group_crystal_system      monoclinic
_space_group_IT_number           14
_space_group_name_H-M_alt        'P 21/c'
_space_group_name_Hall           '-P 2ybc'

_shelx_space_group_comment       
;
The symmetry employed for this shelxl refinement is uniquely defined
by the following loop, which should always be used as a source of
symmetry information in preference to the above space-group names.
They are only intended as comments.
;

loop_
_space_group_symop_operation_xyz
'x, y, z'
'-x, y+1/2, -z+1/2'
'-x, -y, -z'
'x, -y-1/2, z-1/2'

_cell_length_a                   10.039(4)
_cell_length_b                   13.245(5)
_cell_length_c                   14.631(5)
_cell_angle_alpha                90
_cell_angle_beta                 132.51(2)
_cell_angle_gamma                90
_cell_volume                     1434.2(10)
_cell_formula_units_Z            4
_cell_measurement_temperature    293(2)
_cell_measurement_reflns_used    110
_cell_measurement_theta_min      3.191
_cell_measurement_theta_max      22.482

_exptl_crystal_description       prism
_exptl_crystal_colour            orange
_exptl_crystal_density_diffrn    1.266
_exptl_crystal_F_000             576
_exptl_crystal_size_max          0.400
_exptl_crystal_size_mid          0.300
_exptl_crystal_size_min          0.200
_exptl_absorpt_coefficient_mu    0.090
_shelx_estimated_absorpt_T_min   0.965
_shelx_estimated_absorpt_T_max   0.982
_exptl_absorpt_correction_type   multi-scan
_exptl_absorpt_correction_T_min  0.950
_exptl_absorpt_correction_T_max  0.970
_exptl_absorpt_process_details   
;
 <i>SADABS</i> (Bruker, 2001)
;
_diffrn_ambient_temperature      293(2)
_diffrn_radiation_probe          x-ray
_diffrn_radiation_wavelength     0.71073
_diffrn_radiation_type           MoK\a
_diffrn_radiation_source         'normal-focus sealed tube'
_diffrn_radiation_monochromator  graphite
_diffrn_measurement_device_type  'Bruker-Nonius KappaCCD'
_diffrn_measurement_device       'four-circle diffractometer'
_diffrn_detector                 'CCD plate'
_diffrn_detector_type            
;
Bruker-Nonius 95mm CCD camera on \k-goniostat
;
_diffrn_detector_area_resol_mean 9
_diffrn_measurement_method       
;
CCD rotation images, thick slices
;

_diffrn_reflns_number            14192
_diffrn_reflns_av_unetI/netI     0.0360
_diffrn_reflns_av_R_equivalents  0.0399
_diffrn_reflns_limit_h_min       -12
_diffrn_reflns_limit_h_max       13
_diffrn_reflns_limit_k_min       -14
_diffrn_reflns_limit_k_max       17
_diffrn_reflns_limit_l_min       -18
_diffrn_reflns_limit_l_max       18
_diffrn_reflns_theta_min         2.435
_diffrn_reflns_theta_max         27.498
_diffrn_reflns_theta_full        25.242
_diffrn_measured_fraction_theta_max 0.994
_diffrn_measured_fraction_theta_full 0.999
_diffrn_reflns_Laue_measured_fraction_max 0.994
_diffrn_reflns_Laue_measured_fraction_full 0.999
_diffrn_reflns_point_group_measured_fraction_max 0.994
_diffrn_reflns_point_group_measured_fraction_full 0.999
_reflns_number_total             3264
_reflns_number_gt                2008
_reflns_threshold_expression     'I > 2\s(I)'
_reflns_Friedel_coverage         0.000
_reflns_Friedel_fraction_max     .
_reflns_Friedel_fraction_full    .

_reflns_special_details          
;
 Reflections were merged by SHELXL according to the crystal
 class for the calculation of statistics and refinement.
 
 _reflns_Friedel_fraction is defined as the number of unique
 Friedel pairs measured divided by the number that would be
 possible theoretically, ignoring centric projections and
 systematic absences.
;

_computing_data_collection       '<i>Collect</i> (Nonius, 1999)'
_computing_cell_refinement       
;
Dirax/lsq (Duisenberg <i>et al.</i>, 2000)
;
_computing_data_reduction        
;
EvalCCD (Duisenberg <i>et al.</i>, 2003)
;
_computing_structure_solution    
;
SIR97 (Altomare <i>et al.</i>, 1999)
;
_computing_structure_refinement  'SHELXL-2016/6 (Sheldrick, 2015)'
_computing_molecular_graphics    
;
Ortep-3 for Windows (Farrugia, 2012) and 
Mercury (Macrae <i>et al.</i>, 2006)
;
_computing_publication_material  
;
WinGX (Farrugia, 2012) and
OLEX2 (Dolomanov <i>et al.</i>, 2009)
;

_refine_special_details          ?
_refine_ls_structure_factor_coef Fsqd
_refine_ls_matrix_type           full
_refine_ls_weighting_scheme      calc
_refine_ls_weighting_details     
'w=1/[\s^2^(Fo^2^)+(0.0985P)^2^+0.3347P] where P=(Fo^2^+2Fc^2^)/3'
_atom_sites_solution_primary     direct
_atom_sites_solution_secondary   difmap
_atom_sites_solution_hydrogens   mixed
_refine_ls_hydrogen_treatment    mixed
_refine_ls_extinction_method     'SHELXL-2016/6 (Sheldrick 2016)'
_refine_ls_extinction_coef       0.066(8)
_refine_ls_extinction_expression Fc^*^=kFc[1+0.001xFc^2^\l^3^/sin(2\q)]^-1/4^
_refine_ls_number_reflns         3264
_refine_ls_number_parameters     191
_refine_ls_number_restraints     0
_refine_ls_R_factor_all          0.1097
_refine_ls_R_factor_gt           0.0678
_refine_ls_wR_factor_ref         0.1989
_refine_ls_wR_factor_gt          0.1660
_refine_ls_goodness_of_fit_ref   1.073
_refine_ls_restrained_S_all      1.073
_refine_ls_shift/su_max          0.000
_refine_ls_shift/su_mean         0.000

loop_
_atom_site_label
_atom_site_type_symbol
_atom_site_fract_x
_atom_site_fract_y
_atom_site_fract_z
_atom_site_U_iso_or_equiv
_atom_site_adp_type
_atom_site_occupancy
_atom_site_site_symmetry_order
_atom_site_calc_flag
_atom_site_refinement_flags_posn
_atom_site_refinement_flags_adp
_atom_site_refinement_flags_occupancy
_atom_site_disorder_assembly
_atom_site_disorder_group
C1 C 0.0222(4) -0.2081(3) 0.0091(3) 0.0967(10) Uani 1 1 d . . . . .
H1A H -0.102914 -0.194101 -0.060615 0.145 Uiso 1 1 calc R U . . .
H1B H 0.037822 -0.279218 0.026430 0.145 Uiso 1 1 calc R U . . .
H1C H 0.093348 -0.187532 -0.009494 0.145 Uiso 1 1 calc R U . . .
C2 C 0.0827(3) -0.1506(2) 0.1212(2) 0.0713(7) Uani 1 1 d . . . . .
C3 C 0.0568(4) -0.1887(2) 0.1954(3) 0.0795(8) Uani 1 1 d . . . . .
H3 H -0.002002 -0.250238 0.175151 0.095 Uiso 1 1 calc R U . . .
C4 C 0.1160(4) -0.1378(2) 0.2991(3) 0.0760(7) Uani 1 1 d . . . . .
H4 H 0.100642 -0.166149 0.349562 0.091 Uiso 1 1 calc R U . . .
C5 C 0.1980(3) -0.04481(18) 0.3284(2) 0.0591(6) Uani 1 1 d . . . . .
C6 C 0.2228(3) -0.0042(2) 0.2544(2) 0.0683(7) Uani 1 1 d . . . . .
H6 H 0.276633 0.058829 0.272612 0.082 Uiso 1 1 calc R U . . .
C7 C 0.1667(4) -0.0583(2) 0.1517(2) 0.0760(8) Uani 1 1 d . . . . .
H7 H 0.186341 -0.031476 0.102933 0.091 Uiso 1 1 calc R U . . .
C8 C 0.3746(3) 0.14188(16) 0.55969(18) 0.0503(5) Uani 1 1 d . . . . .
C9 C 0.3494(3) 0.11802(16) 0.64106(18) 0.0504(5) Uani 1 1 d . . . . .
C10 C 0.4862(3) 0.26256(16) 0.74863(18) 0.0517(5) Uani 1 1 d . . . . .
C11 C 0.4594(3) 0.23536(16) 0.58510(19) 0.0542(6) Uani 1 1 d . . . . .
C12 C 0.5647(6) 0.3612(2) 0.5320(3) 0.1117(14) Uani 1 1 d . . . . .
H12A H 0.566845 0.375620 0.468738 0.167 Uiso 1 1 calc R U . . .
H12B H 0.685948 0.360653 0.611517 0.167 Uiso 1 1 calc R U . . .
H12C H 0.495870 0.412168 0.531212 0.167 Uiso 1 1 calc R U . . .
C13 C 0.2050(4) 0.0170(2) 0.6870(3) 0.0832(8) Uani 1 1 d . . . . .
H13A H 0.128576 -0.041500 0.654730 0.125 Uiso 1 1 calc R U . . .
H13B H 0.139271 0.075102 0.677268 0.125 Uiso 1 1 calc R U . . .
H13C H 0.309006 0.006963 0.773389 0.125 Uiso 1 1 calc R U . . .
N1 N 0.2564(3) 0.00228(15) 0.43845(18) 0.0639(6) Uani 1 1 d . . . . .
N2 N 0.3184(3) 0.08903(14) 0.45603(16) 0.0549(5) Uani 1 1 d . . . . .
N3 N 0.4043(2) 0.17607(13) 0.73423(15) 0.0533(5) Uani 1 1 d . . . . .
N4 N 0.5154(3) 0.29610(13) 0.67671(16) 0.0574(5) Uani 1 1 d . . . . .
N5 N 0.5446(3) 0.32211(16) 0.84392(19) 0.0644(6) Uani 1 1 d . . . . .
H7A H 0.519(3) 0.306(2) 0.887(3) 0.077 Uiso 1 1 d . U . . .
H7B H 0.600(4) 0.382(2) 0.860(2) 0.077 Uiso 1 1 d . U . . .
O1 O 0.4831(3) 0.26451(12) 0.50905(15) 0.0734(6) Uani 1 1 d . . . . .
O2 O 0.2620(2) 0.03238(13) 0.62079(15) 0.0666(5) Uani 1 1 d . . . . .

loop_
_atom_site_aniso_label
_atom_site_aniso_U_11
_atom_site_aniso_U_22
_atom_site_aniso_U_33
_atom_site_aniso_U_23
_atom_site_aniso_U_13
_atom_site_aniso_U_12
C1 0.089(2) 0.109(2) 0.0663(17) -0.0344(16) 0.0421(16) -0.0074(18)
C2 0.0557(14) 0.0823(18) 0.0571(13) -0.0220(12) 0.0305(12) -0.0049(12)
C3 0.0816(18) 0.0706(17) 0.0828(18) -0.0220(14) 0.0541(16) -0.0162(14)
C4 0.0913(18) 0.0700(17) 0.0822(17) -0.0135(13) 0.0649(16) -0.0129(14)
C5 0.0613(13) 0.0646(14) 0.0538(12) -0.0073(10) 0.0398(11) -0.0020(11)
C6 0.0698(15) 0.0748(16) 0.0544(13) -0.0153(11) 0.0396(12) -0.0189(12)
C7 0.0739(16) 0.098(2) 0.0517(13) -0.0150(13) 0.0406(13) -0.0135(15)
C8 0.0647(13) 0.0483(12) 0.0447(10) 0.0048(8) 0.0396(10) 0.0109(10)
C9 0.0598(12) 0.0513(12) 0.0479(11) 0.0078(9) 0.0396(10) 0.0102(9)
C10 0.0687(13) 0.0505(12) 0.0461(11) 0.0082(9) 0.0428(11) 0.0174(10)
C11 0.0812(15) 0.0477(12) 0.0499(11) 0.0065(9) 0.0508(12) 0.0095(10)
C12 0.228(4) 0.0643(17) 0.111(2) -0.0210(16) 0.141(3) -0.041(2)
C13 0.111(2) 0.090(2) 0.0910(19) 0.0003(15) 0.0854(18) -0.0097(16)
N1 0.0816(14) 0.0629(13) 0.0618(12) -0.0066(9) 0.0543(11) -0.0060(10)
N2 0.0685(11) 0.0520(11) 0.0476(9) 0.0007(8) 0.0407(9) 0.0062(9)
N3 0.0697(11) 0.0538(11) 0.0511(10) 0.0075(8) 0.0467(9) 0.0127(9)
N4 0.0886(13) 0.0472(10) 0.0553(10) 0.0031(8) 0.0562(11) 0.0072(9)
N5 0.0998(16) 0.0583(12) 0.0625(12) -0.0026(9) 0.0657(12) 0.0036(11)
O1 0.1342(15) 0.0512(9) 0.0700(10) -0.0057(7) 0.0831(11) -0.0116(9)
O2 0.0898(12) 0.0656(10) 0.0703(10) -0.0046(8) 0.0645(10) -0.0099(8)

_geom_special_details            
;
 All esds (except the esd in the dihedral angle between two l.s. planes)
 are estimated using the full covariance matrix.  The cell esds are taken
 into account individually in the estimation of esds in distances, angles
 and torsion angles; correlations between esds in cell parameters are only
 used when they are defined by crystal symmetry.  An approximate (isotropic)
 treatment of cell esds is used for estimating esds involving l.s. planes.
;

loop_
_geom_bond_atom_site_label_1
_geom_bond_atom_site_label_2
_geom_bond_distance
_geom_bond_site_symmetry_2
_geom_bond_publ_flag
C1 C2 1.514(3) . ?
C1 H1A 0.9600 . ?
C1 H1B 0.9600 . ?
C1 H1C 0.9600 . ?
C2 C3 1.372(4) . ?
C2 C7 1.378(4) . ?
C3 C4 1.375(4) . ?
C3 H3 0.9300 . ?
C4 C5 1.378(4) . ?
C4 H4 0.9300 . ?
C5 C6 1.375(3) . ?
C5 N1 1.431(3) . ?
C6 C7 1.393(3) . ?
C6 H6 0.9300 . ?
C7 H7 0.9300 . ?
C8 N2 1.397(3) . ?
C8 C11 1.403(3) . ?
C8 C9 1.410(3) . ?
C9 N3 1.318(3) . ?
C9 O2 1.339(3) . ?
C10 N3 1.341(3) . ?
C10 N5 1.344(3) . ?
C10 N4 1.344(3) . ?
C11 N4 1.320(3) . ?
C11 O1 1.342(2) . ?
C12 O1 1.432(3) . ?
C12 H12A 0.9600 . ?
C12 H12B 0.9600 . ?
C12 H12C 0.9600 . ?
C13 O2 1.435(3) . ?
C13 H13A 0.9600 . ?
C13 H13B 0.9600 . ?
C13 H13C 0.9600 . ?
N1 N2 1.248(3) . ?
N5 H7A 0.85(3) . ?
N5 H7B 0.90(3) . ?

loop_
_geom_angle_atom_site_label_1
_geom_angle_atom_site_label_2
_geom_angle_atom_site_label_3
_geom_angle
_geom_angle_site_symmetry_1
_geom_angle_site_symmetry_3
_geom_angle_publ_flag
C2 C1 H1A 109.5 . . ?
C2 C1 H1B 109.5 . . ?
H1A C1 H1B 109.5 . . ?
C2 C1 H1C 109.5 . . ?
H1A C1 H1C 109.5 . . ?
H1B C1 H1C 109.5 . . ?
C3 C2 C7 118.1(2) . . ?
C3 C2 C1 121.4(3) . . ?
C7 C2 C1 120.5(3) . . ?
C2 C3 C4 121.4(3) . . ?
C2 C3 H3 119.3 . . ?
C4 C3 H3 119.3 . . ?
C3 C4 C5 120.3(3) . . ?
C3 C4 H4 119.9 . . ?
C5 C4 H4 119.9 . . ?
C6 C5 C4 119.5(2) . . ?
C6 C5 N1 124.2(2) . . ?
C4 C5 N1 116.4(2) . . ?
C5 C6 C7 119.4(2) . . ?
C5 C6 H6 120.3 . . ?
C7 C6 H6 120.3 . . ?
C2 C7 C6 121.3(3) . . ?
C2 C7 H7 119.4 . . ?
C6 C7 H7 119.4 . . ?
N2 C8 C11 117.21(18) . . ?
N2 C8 C9 129.3(2) . . ?
C11 C8 C9 113.40(18) . . ?
N3 C9 O2 118.50(18) . . ?
N3 C9 C8 123.6(2) . . ?
O2 C9 C8 117.85(19) . . ?
N3 C10 N5 117.12(19) . . ?
N3 C10 N4 126.44(18) . . ?
N5 C10 N4 116.4(2) . . ?
N4 C11 O1 118.3(2) . . ?
N4 C11 C8 124.93(19) . . ?
O1 C11 C8 116.74(18) . . ?
O1 C12 H12A 109.5 . . ?
O1 C12 H12B 109.5 . . ?
H12A C12 H12B 109.5 . . ?
O1 C12 H12C 109.5 . . ?
H12A C12 H12C 109.5 . . ?
H12B C12 H12C 109.5 . . ?
O2 C13 H13A 109.5 . . ?
O2 C13 H13B 109.5 . . ?
H13A C13 H13B 109.5 . . ?
O2 C13 H13C 109.5 . . ?
H13A C13 H13C 109.5 . . ?
H13B C13 H13C 109.5 . . ?
N2 N1 C5 113.63(19) . . ?
N1 N2 C8 117.64(18) . . ?
C9 N3 C10 116.39(17) . . ?
C11 N4 C10 115.2(2) . . ?
C10 N5 H7A 118.8(19) . . ?
C10 N5 H7B 123.3(17) . . ?
H7A N5 H7B 118(3) . . ?
C11 O1 C12 117.13(17) . . ?
C9 O2 C13 118.13(19) . . ?

loop_
_geom_torsion_atom_site_label_1
_geom_torsion_atom_site_label_2
_geom_torsion_atom_site_label_3
_geom_torsion_atom_site_label_4
_geom_torsion
_geom_torsion_site_symmetry_1
_geom_torsion_site_symmetry_2
_geom_torsion_site_symmetry_3
_geom_torsion_site_symmetry_4
_geom_torsion_publ_flag
C7 C2 C3 C4 -1.4(4) . . . . ?
C1 C2 C3 C4 178.3(3) . . . . ?
C2 C3 C4 C5 2.2(4) . . . . ?
C3 C4 C5 C6 -1.1(4) . . . . ?
C3 C4 C5 N1 -179.6(2) . . . . ?
C4 C5 C6 C7 -0.8(4) . . . . ?
N1 C5 C6 C7 177.6(2) . . . . ?
C3 C2 C7 C6 -0.5(4) . . . . ?
C1 C2 C7 C6 179.8(2) . . . . ?
C5 C6 C7 C2 1.6(4) . . . . ?
N2 C8 C9 N3 -177.76(19) . . . . ?
C11 C8 C9 N3 -1.8(3) . . . . ?
N2 C8 C9 O2 1.1(3) . . . . ?
C11 C8 C9 O2 177.01(18) . . . . ?
N2 C8 C11 N4 177.8(2) . . . . ?
C9 C8 C11 N4 1.3(3) . . . . ?
N2 C8 C11 O1 -1.6(3) . . . . ?
C9 C8 C11 O1 -178.09(19) . . . . ?
C6 C5 N1 N2 6.2(3) . . . . ?
C4 C5 N1 N2 -175.4(2) . . . . ?
C5 N1 N2 C8 178.43(18) . . . . ?
C11 C8 N2 N1 174.3(2) . . . . ?
C9 C8 N2 N1 -9.9(3) . . . . ?
O2 C9 N3 C10 -178.00(18) . . . . ?
C8 C9 N3 C10 0.8(3) . . . . ?
N5 C10 N3 C9 -179.37(19) . . . . ?
N4 C10 N3 C9 0.9(3) . . . . ?
O1 C11 N4 C10 179.54(19) . . . . ?
C8 C11 N4 C10 0.1(3) . . . . ?
N3 C10 N4 C11 -1.4(3) . . . . ?
N5 C10 N4 C11 178.90(19) . . . . ?
N4 C11 O1 C12 -1.3(4) . . . . ?
C8 C11 O1 C12 178.2(3) . . . . ?
N3 C9 O2 C13 10.8(3) . . . . ?
C8 C9 O2 C13 -168.1(2) . . . . ?

_refine_diff_density_max         0.299
_refine_diff_density_min         -0.291
_refine_diff_density_rms         0.091

_shelx_res_file                  
;
TITL Compound X
    shelx.res
    created by SHELXL-2016/6 at 17:10:18 on 26-Mar-2021
CELL  0.71073  10.0390  13.2450  14.6310   90.000  132.505   90.000
ZERR     4.00   0.004   0.005   0.005    0.000    0.02    0.000
LATT   1
SYMM  - X, 1/2 + Y, 1/2 - Z
SFAC  C    H    N    O
DISP C 0.0033 0.0016
DISP N 0.0061 0.0033
DISP O 0.0106 0.006
UNIT  52 60 20 8
MERG   2
MORE -1
FMAP   2
SIZE 0.2 0.3 0.4
PLAN    10
ACTA
BOND
BOND   $H
CONF
LIST   4
L.S.   10
WGHT    0.098500    0.334700
EXTI    0.066293
FVAR       0.94325
C1    1    0.022213   -0.208128    0.009131    11.00000    0.08878    0.10926 =
         0.06633   -0.03445    0.04211   -0.00737
AFIX 137
H1A   2   -0.102914   -0.194101   -0.060615    11.00000   -1.50000
H1B   2    0.037822   -0.279218    0.026430    11.00000   -1.50000
H1C   2    0.093348   -0.187532   -0.009494    11.00000   -1.50000
AFIX   0
C2    1    0.082731   -0.150636    0.121182    11.00000    0.05567    0.08230 =
         0.05712   -0.02196    0.03048   -0.00486
C3    1    0.056835   -0.188684    0.195391    11.00000    0.08162    0.07057 =
         0.08283   -0.02200    0.05415   -0.01624
AFIX  43
H3    2   -0.002002   -0.250238    0.175151    11.00000   -1.20000
AFIX   0
C4    1    0.116006   -0.137762    0.299069    11.00000    0.09130    0.06997 =
         0.08219   -0.01351    0.06486   -0.01285
AFIX  43
H4    2    0.100642   -0.166149    0.349562    11.00000   -1.20000
AFIX   0
C5    1    0.198003   -0.044808    0.328440    11.00000    0.06127    0.06462 =
         0.05376   -0.00732    0.03975   -0.00195
C6    1    0.222837   -0.004194    0.254367    11.00000    0.06978    0.07480 =
         0.05439   -0.01527    0.03962   -0.01893
AFIX  43
H6    2    0.276633    0.058829    0.272612    11.00000   -1.20000
AFIX   0
C7    1    0.166719   -0.058264    0.151748    11.00000    0.07394    0.09758 =
         0.05175   -0.01498    0.04060   -0.01355
AFIX  43
H7    2    0.186341   -0.031476    0.102933    11.00000   -1.20000
AFIX   0
C8    1    0.374600    0.141879    0.559692    11.00000    0.06466    0.04831 =
         0.04468    0.00483    0.03960    0.01086
C9    1    0.349375    0.118020    0.641064    11.00000    0.05980    0.05127 =
         0.04793    0.00776    0.03955    0.01025
C10   1    0.486221    0.262559    0.748633    11.00000    0.06871    0.05047 =
         0.04606    0.00817    0.04283    0.01738
C11   1    0.459422    0.235364    0.585100    11.00000    0.08115    0.04769 =
         0.04994    0.00650    0.05077    0.00948
C12   1    0.564669    0.361211    0.532025    11.00000    0.22766    0.06429 =
         0.11062   -0.02100    0.14147   -0.04121
AFIX 137
H12A  2    0.566845    0.375620    0.468738    11.00000   -1.50000
H12B  2    0.685948    0.360653    0.611517    11.00000   -1.50000
H12C  2    0.495870    0.412168    0.531212    11.00000   -1.50000
AFIX   0
C13   1    0.205002    0.016960    0.687021    11.00000    0.11107    0.09025 =
         0.09102    0.00028    0.08544   -0.00968
AFIX 137
H13A  2    0.128576   -0.041500    0.654730    11.00000   -1.50000
H13B  2    0.139271    0.075102    0.677268    11.00000   -1.50000
H13C  2    0.309006    0.006963    0.773389    11.00000   -1.50000
AFIX   0
N1    3    0.256350    0.002281    0.438453    11.00000    0.08155    0.06293 =
         0.06181   -0.00665    0.05426   -0.00604
N2    3    0.318419    0.089032    0.456025    11.00000    0.06853    0.05198 =
         0.04762    0.00074    0.04065    0.00625
N3    3    0.404334    0.176066    0.734234    11.00000    0.06967    0.05385 =
         0.05108    0.00754    0.04670    0.01272
N4    3    0.515359    0.296103    0.676707    11.00000    0.08861    0.04722 =
         0.05531    0.00312    0.05621    0.00720
N5    3    0.544604    0.322110    0.843921    11.00000    0.09978    0.05828 =
         0.06246   -0.00260    0.06575    0.00362
H7A   2    0.518894    0.306149    0.886528    11.00000   -1.20000
H7B   2    0.599741    0.381521    0.860158    11.00000   -1.20000
O1    4    0.483114    0.264511    0.509054    11.00000    0.13416    0.05123 =
         0.07005   -0.00572    0.08314   -0.01161
O2    4    0.262017    0.032375    0.620788    11.00000    0.08984    0.06562 =
         0.07033   -0.00465    0.06452   -0.00989
HKLF    4


REM  Compound X
REM R1 =  0.0678 for    2008 Fo > 4sig(Fo)  and  0.1097 for all    3264 data
REM    191 parameters refined using      0 restraints

END

WGHT      0.0985      0.3347

REM Highest difference peak  0.299,  deepest hole -0.291,  1-sigma level  0.091
Q1    1   0.0636 -0.0890  0.0992  11.00000  0.05    0.30
Q2    1   0.1430 -0.1255  0.1353  11.00000  0.05    0.30
Q3    1   0.0705 -0.0806  0.2647  11.00000  0.05    0.27
Q4    1   0.0580  0.0372  0.6270  11.00000  0.05    0.26
Q5    1   0.0278 -0.1465  0.2291  11.00000  0.05    0.25
Q6    1   0.6802  0.3532  0.5177  11.00000  0.05    0.25
Q7    1   0.3444  0.1953  0.5364  11.00000  0.05    0.25
Q8    1   0.3264  0.0993  0.4006  11.00000  0.05    0.23
Q9    1   0.7057  0.4087  0.5306  11.00000  0.05    0.22
Q10   1   0.1274 -0.1529  0.2455  11.00000  0.05    0.22
;
_shelx_res_checksum              66485

_exptl_crystal_recrystallization_method 
'Re-crystallisation from solvent: acetone'
####################################################################### 
# 
# This file contains crystal structure data downloaded from the 
# Cambridge Structural Database (CSD) hosted by the Cambridge 
# Crystallographic Data Centre (CCDC).
# 
# Full information about CCDC data access policies and citation 
# guidelines are available at http://www.ccdc.cam.ac.uk/access/V1 
# 
# Audit and citation data items may have been added by the CCDC. 
# Please retain this information to preserve the provenance of 
# this file and to allow appropriate attribution of the data. 
# 
#######################################################################

data_shelx_CCDC1
_database_code_depnum_ccdc_archive 'CCDC 2073786'
loop_
_audit_author_name
_audit_author_address
'Roberto Centore'
;University of Naples Federico II
Italy
;
_audit_update_record             
;
2021-03-28 deposited with the CCDC.	2021-07-15 downloaded from the CCDC.
;

_audit_creation_method           SHELXL-2016/6
_shelx_SHELXL_version_number     2016/6
_chemical_name_systematic        
'(<i>E</i>)-4,6-dimethoxy-5-(p-tolyldiazenyl)pyrimidin-2-amine-<i>co</i>-methacrylic acid'
_chemical_formula_moiety         'C13 H15 N5 O2, C4 H6 O2'
_chemical_formula_sum            'C17 H21 N5 O4'
_chemical_formula_weight         359.39

loop_
_atom_type_symbol
_atom_type_description
_atom_type_scat_dispersion_real
_atom_type_scat_dispersion_imag
_atom_type_scat_source
C C 0.0033 0.0016 'International Tables Vol C Tables 4.2.6.8 and 6.1.1.4'
H H 0.0000 0.0000 'International Tables Vol C Tables 4.2.6.8 and 6.1.1.4'
N N 0.0061 0.0033 'International Tables Vol C Tables 4.2.6.8 and 6.1.1.4'
O O 0.0106 0.0060 'International Tables Vol C Tables 4.2.6.8 and 6.1.1.4'

_space_group_crystal_system      triclinic
_space_group_IT_number           2
_space_group_name_H-M_alt        'P -1'
_space_group_name_Hall           '-P 1'

_shelx_space_group_comment       
;
The symmetry employed for this shelxl refinement is uniquely defined
by the following loop, which should always be used as a source of
symmetry information in preference to the above space-group names.
They are only intended as comments.
;

loop_
_space_group_symop_operation_xyz
'x, y, z'
'-x, -y, -z'

_cell_length_a                   6.8530(7)
_cell_length_b                   7.5100(16)
_cell_length_c                   17.512(3)
_cell_angle_alpha                95.142(15)
_cell_angle_beta                 92.063(14)
_cell_angle_gamma                93.937(14)
_cell_volume                     894.7(3)
_cell_formula_units_Z            2
_cell_measurement_temperature    173(2)
_cell_measurement_reflns_used    145
_cell_measurement_theta_min      3.769
_cell_measurement_theta_max      22.742

_exptl_crystal_description       prism
_exptl_crystal_colour            orange
_exptl_crystal_density_diffrn    1.334
_exptl_crystal_F_000             380
_exptl_crystal_size_max          0.400
_exptl_crystal_size_mid          0.300
_exptl_crystal_size_min          0.200
_exptl_absorpt_coefficient_mu    0.098
_shelx_estimated_absorpt_T_min   0.962
_shelx_estimated_absorpt_T_max   0.981
_exptl_absorpt_correction_type   multi-scan
_exptl_absorpt_correction_T_min  0.940
_exptl_absorpt_correction_T_max  0.960
_exptl_absorpt_process_details   
;
 <i>SADABS</i> (Bruker, 2001)
;
_diffrn_ambient_temperature      173(2)
_diffrn_radiation_probe          x-ray
_diffrn_radiation_wavelength     0.71073
_diffrn_radiation_type           MoK\a
_diffrn_radiation_source         'normal-focus sealed tube'
_diffrn_radiation_monochromator  graphite
_diffrn_measurement_device_type  'Bruker-Nonius KappaCCD'
_diffrn_measurement_device       'four-circle diffractometer'
_diffrn_detector                 'CCD plate'
_diffrn_detector_type            
;
Bruker-Nonius 95mm CCD camera on \k-goniostat
;
_diffrn_detector_area_resol_mean 9
_diffrn_measurement_method       
;
CCD rotation images, thick slices
;

_diffrn_reflns_number            12221
_diffrn_reflns_av_unetI/netI     0.0460
_diffrn_reflns_av_R_equivalents  0.0405
_diffrn_reflns_limit_h_min       -8
_diffrn_reflns_limit_h_max       8
_diffrn_reflns_limit_k_min       -9
_diffrn_reflns_limit_k_max       9
_diffrn_reflns_limit_l_min       -22
_diffrn_reflns_limit_l_max       22
_diffrn_reflns_theta_min         2.338
_diffrn_reflns_theta_max         27.499
_diffrn_reflns_theta_full        25.242
_diffrn_measured_fraction_theta_max 0.982
_diffrn_measured_fraction_theta_full 0.988
_diffrn_reflns_Laue_measured_fraction_max 0.982
_diffrn_reflns_Laue_measured_fraction_full 0.988
_diffrn_reflns_point_group_measured_fraction_max 0.982
_diffrn_reflns_point_group_measured_fraction_full 0.988
_reflns_number_total             4017
_reflns_number_gt                2770
_reflns_threshold_expression     'I > 2\s(I)'
_reflns_Friedel_coverage         0.000
_reflns_Friedel_fraction_max     .
_reflns_Friedel_fraction_full    .

_reflns_special_details          
;
 Reflections were merged by SHELXL according to the crystal
 class for the calculation of statistics and refinement.
 
 _reflns_Friedel_fraction is defined as the number of unique
 Friedel pairs measured divided by the number that would be
 possible theoretically, ignoring centric projections and
 systematic absences.
;

_computing_data_collection       '<i>Collect</i> (Nonius, 1999)'
_computing_cell_refinement       
;
Dirax/lsq (Duisenberg <i>et al.</i>, 2000)
;
_computing_data_reduction        
;
EvalCCD (Duisenberg <i>et al.</i>, 2003)
;
_computing_structure_solution    
;
SIR97 (Altomare <i>et al.</i>, 1999)
;
_computing_structure_refinement  'SHELXL-2016/6 (Sheldrick, 2015)'
_computing_molecular_graphics    
;
Ortep-3 for Windows (Farrugia, 2012) and 
Mercury (Macrae <i>et al.</i>, 2006)
;
_computing_publication_material  
;
WinGX (Farrugia, 2012) and
OLEX2 (Dolomanov <i>et al.</i>, 2009)
;

_refine_special_details          ?
_refine_ls_structure_factor_coef Fsqd
_refine_ls_matrix_type           full
_refine_ls_weighting_scheme      calc
_refine_ls_weighting_details     
'w=1/[\s^2^(Fo^2^)+(0.0580P)^2^+0.2504P] where P=(Fo^2^+2Fc^2^)/3'
_atom_sites_solution_primary     direct
_atom_sites_solution_secondary   difmap
_atom_sites_solution_hydrogens   mixed
_refine_ls_hydrogen_treatment    mixed
_refine_ls_extinction_method     none
_refine_ls_number_reflns         4017
_refine_ls_number_parameters     248
_refine_ls_number_restraints     0
_refine_ls_R_factor_all          0.0774
_refine_ls_R_factor_gt           0.0461
_refine_ls_wR_factor_ref         0.1283
_refine_ls_wR_factor_gt          0.1123
_refine_ls_goodness_of_fit_ref   1.020
_refine_ls_restrained_S_all      1.020
_refine_ls_shift/su_max          0.000
_refine_ls_shift/su_mean         0.000

loop_
_atom_site_label
_atom_site_type_symbol
_atom_site_fract_x
_atom_site_fract_y
_atom_site_fract_z
_atom_site_U_iso_or_equiv
_atom_site_adp_type
_atom_site_occupancy
_atom_site_site_symmetry_order
_atom_site_calc_flag
_atom_site_refinement_flags_posn
_atom_site_refinement_flags_adp
_atom_site_refinement_flags_occupancy
_atom_site_disorder_assembly
_atom_site_disorder_group
O1 O 0.25603(16) 0.31539(17) 0.61511(6) 0.0310(3) Uani 1 1 d . . . . .
O2 O -0.27967(15) 0.01186(17) 0.71501(6) 0.0304(3) Uani 1 1 d . . . . .
N1 N 0.0418(2) 0.1506(2) 0.79805(8) 0.0339(4) Uani 1 1 d . . . . .
N2 N 0.11461(19) 0.18866(19) 0.73615(7) 0.0270(3) Uani 1 1 d . . . . .
N3 N -0.01384(18) 0.22292(18) 0.53497(7) 0.0234(3) Uani 1 1 d . . . . .
N4 N -0.28982(18) 0.06526(19) 0.58783(7) 0.0244(3) Uani 1 1 d . . . . .
N5 N -0.2894(2) 0.1205(2) 0.46146(8) 0.0275(3) Uani 1 1 d . . . . .
H5A H -0.231(3) 0.162(3) 0.4189(11) 0.033 Uiso 1 1 d . U . . .
H5B H -0.405(3) 0.065(3) 0.4548(10) 0.033 Uiso 1 1 d . U . . .
C1 C 0.5676(4) 0.2627(3) 1.06363(12) 0.0593(7) Uani 1 1 d . . . . .
H1A H 0.648961 0.160582 1.065116 0.089 Uiso 1 1 calc R U . . .
H1B H 0.491037 0.272686 1.109826 0.089 Uiso 1 1 calc R U . . .
H1C H 0.651670 0.372915 1.061529 0.089 Uiso 1 1 calc R U . . .
C2 C 0.4306(3) 0.2346(3) 0.99338(10) 0.0408(5) Uani 1 1 d . . . . .
C3 C 0.5026(3) 0.2453(3) 0.92049(11) 0.0414(5) Uani 1 1 d . . . . .
H3 H 0.638956 0.271006 0.915345 0.050 Uiso 1 1 calc R U . . .
C4 C 0.3801(3) 0.2194(3) 0.85551(10) 0.0348(4) Uani 1 1 d . . . . .
H4 H 0.432542 0.227991 0.806372 0.042 Uiso 1 1 calc R U . . .
C5 C 0.1812(2) 0.1810(2) 0.86176(9) 0.0306(4) Uani 1 1 d . . . . .
C6 C 0.1085(3) 0.1682(3) 0.93369(10) 0.0498(6) Uani 1 1 d . . . . .
H6 H -0.027382 0.140338 0.938878 0.060 Uiso 1 1 calc R U . . .
C7 C 0.2333(3) 0.1959(3) 0.99845(10) 0.0533(6) Uani 1 1 d . . . . .
H7 H 0.180727 0.187856 1.047575 0.064 Uiso 1 1 calc R U . . .
C8 C -0.0049(2) 0.1649(2) 0.66914(8) 0.0238(4) Uani 1 1 d . . . . .
C9 C 0.0766(2) 0.2335(2) 0.60410(8) 0.0231(3) Uani 1 1 d . . . . .
C10 C -0.1951(2) 0.1365(2) 0.53001(8) 0.0228(3) Uani 1 1 d . . . . .
C11 C -0.1945(2) 0.0810(2) 0.65614(8) 0.0240(4) Uani 1 1 d . . . . .
C12 C -0.4737(2) -0.0764(3) 0.70175(9) 0.0325(4) Uani 1 1 d . . . . .
H12A H -0.470797 -0.175457 0.661490 0.049 Uiso 1 1 calc R U . . .
H12B H -0.564383 0.009779 0.685557 0.049 Uiso 1 1 calc R U . . .
H12C H -0.517458 -0.123178 0.749218 0.049 Uiso 1 1 calc R U . . .
C13 C 0.3455(3) 0.3906(3) 0.55142(9) 0.0356(4) Uani 1 1 d . . . . .
H13A H 0.359410 0.295346 0.510337 0.053 Uiso 1 1 calc R U . . .
H13B H 0.474927 0.447509 0.567918 0.053 Uiso 1 1 calc R U . . .
H13C H 0.263312 0.480321 0.532458 0.053 Uiso 1 1 calc R U . . .
O3 O 0.12947(18) 0.73895(19) 0.66964(7) 0.0412(3) Uani 1 1 d . . . . .
O4 O -0.15235(18) 0.63662(19) 0.60926(7) 0.0371(3) Uani 1 1 d . . . . .
H4A H -0.102(3) 0.681(3) 0.5701(12) 0.045 Uiso 1 1 d . U . . .
C14 C -0.0319(2) 0.6637(2) 0.67125(9) 0.0274(4) Uani 1 1 d . . . . .
C15 C -0.1087(3) 0.5955(2) 0.74199(9) 0.0300(4) Uani 1 1 d . . . . .
C16 C -0.2837(3) 0.5100(3) 0.74196(11) 0.0448(5) Uani 1 1 d . . . . .
H16A H -0.363146 0.491142 0.695971 0.054 Uiso 1 1 calc R U . . .
H16B H -0.330156 0.467388 0.787937 0.054 Uiso 1 1 calc R U . . .
C17 C 0.0282(3) 0.6291(3) 0.81073(10) 0.0455(5) Uani 1 1 d . . . . .
H17A H 0.152942 0.578412 0.799165 0.068 Uiso 1 1 calc R U . . .
H17B H -0.029140 0.572459 0.853819 0.068 Uiso 1 1 calc R U . . .
H17C H 0.050620 0.758491 0.824376 0.068 Uiso 1 1 calc R U . . .

loop_
_atom_site_aniso_label
_atom_site_aniso_U_11
_atom_site_aniso_U_22
_atom_site_aniso_U_33
_atom_site_aniso_U_23
_atom_site_aniso_U_13
_atom_site_aniso_U_12
O1 0.0286(6) 0.0386(8) 0.0248(6) 0.0073(5) -0.0008(5) -0.0090(5)
O2 0.0241(6) 0.0454(8) 0.0219(6) 0.0094(5) 0.0012(4) -0.0036(5)
N1 0.0313(8) 0.0453(10) 0.0251(7) 0.0063(6) -0.0013(6) 0.0010(7)
N2 0.0311(7) 0.0291(8) 0.0215(6) 0.0045(6) 0.0007(5) 0.0046(6)
N3 0.0243(7) 0.0244(8) 0.0218(6) 0.0035(5) 0.0011(5) 0.0029(5)
N4 0.0233(7) 0.0302(8) 0.0205(6) 0.0053(5) 0.0017(5) 0.0029(6)
N5 0.0237(7) 0.0389(9) 0.0201(6) 0.0086(6) 0.0005(5) -0.0027(6)
C1 0.0820(17) 0.0508(15) 0.0428(12) 0.0006(10) -0.0306(11) 0.0094(12)
C2 0.0567(13) 0.0329(12) 0.0320(9) 0.0010(8) -0.0157(9) 0.0085(9)
C3 0.0386(10) 0.0429(13) 0.0408(10) 0.0060(9) -0.0111(8) -0.0066(9)
C4 0.0410(10) 0.0361(11) 0.0265(8) 0.0060(7) -0.0012(7) -0.0058(8)
C5 0.0350(9) 0.0330(10) 0.0239(8) 0.0047(7) -0.0042(7) 0.0028(7)
C6 0.0384(11) 0.0822(18) 0.0309(10) 0.0095(10) 0.0032(8) 0.0125(10)
C7 0.0594(14) 0.0786(18) 0.0238(9) 0.0065(10) 0.0016(9) 0.0175(12)
C8 0.0248(8) 0.0262(9) 0.0210(7) 0.0040(6) 0.0010(6) 0.0032(7)
C9 0.0243(8) 0.0206(9) 0.0246(8) 0.0022(6) 0.0012(6) 0.0021(6)
C10 0.0229(8) 0.0246(9) 0.0218(7) 0.0035(6) 0.0023(6) 0.0054(6)
C11 0.0239(8) 0.0280(10) 0.0210(7) 0.0049(6) 0.0036(6) 0.0046(7)
C12 0.0230(8) 0.0495(12) 0.0253(8) 0.0107(8) 0.0019(6) -0.0038(8)
C13 0.0325(9) 0.0457(12) 0.0276(8) 0.0102(8) 0.0006(7) -0.0139(8)
O3 0.0349(7) 0.0580(10) 0.0309(7) 0.0140(6) 0.0005(5) -0.0088(6)
O4 0.0376(7) 0.0487(9) 0.0246(6) 0.0068(6) -0.0012(5) -0.0026(6)
C14 0.0315(9) 0.0274(10) 0.0237(8) 0.0026(7) 0.0012(7) 0.0038(7)
C15 0.0383(10) 0.0242(10) 0.0278(8) 0.0039(7) 0.0046(7) 0.0000(7)
C16 0.0497(12) 0.0466(13) 0.0384(10) 0.0125(9) 0.0048(9) -0.0081(10)
C17 0.0594(13) 0.0491(13) 0.0270(9) 0.0101(9) -0.0023(9) -0.0094(10)

_geom_special_details            
;
 All esds (except the esd in the dihedral angle between two l.s. planes)
 are estimated using the full covariance matrix.  The cell esds are taken
 into account individually in the estimation of esds in distances, angles
 and torsion angles; correlations between esds in cell parameters are only
 used when they are defined by crystal symmetry.  An approximate (isotropic)
 treatment of cell esds is used for estimating esds involving l.s. planes.
;

loop_
_geom_bond_atom_site_label_1
_geom_bond_atom_site_label_2
_geom_bond_distance
_geom_bond_site_symmetry_2
_geom_bond_publ_flag
O1 C9 1.3363(19) . ?
O1 C13 1.4328(19) . ?
O2 C11 1.3307(18) . ?
O2 C12 1.4458(19) . ?
N1 N2 1.2570(19) . ?
N1 C5 1.434(2) . ?
N2 C8 1.397(2) . ?
N3 C9 1.3334(19) . ?
N3 C10 1.358(2) . ?
N4 C11 1.3338(19) . ?
N4 C10 1.3525(19) . ?
N5 C10 1.334(2) . ?
N5 H5A 0.923(19) . ?
N5 H5B 0.87(2) . ?
C1 C2 1.511(3) . ?
C1 H1A 0.9800 . ?
C1 H1B 0.9800 . ?
C1 H1C 0.9800 . ?
C2 C7 1.371(3) . ?
C2 C3 1.392(3) . ?
C3 C4 1.381(2) . ?
C3 H3 0.9500 . ?
C4 C5 1.385(2) . ?
C4 H4 0.9500 . ?
C5 C6 1.380(2) . ?
C6 C7 1.387(3) . ?
C6 H6 0.9500 . ?
C7 H7 0.9500 . ?
C8 C11 1.406(2) . ?
C8 C9 1.409(2) . ?
C12 H12A 0.9800 . ?
C12 H12B 0.9800 . ?
C12 H12C 0.9800 . ?
C13 H13A 0.9800 . ?
C13 H13B 0.9800 . ?
C13 H13C 0.9800 . ?
O3 C14 1.209(2) . ?
O4 C14 1.332(2) . ?
O4 H4A 0.86(2) . ?
C14 C15 1.482(2) . ?
C15 C16 1.321(3) . ?
C15 C17 1.491(2) . ?
C16 H16A 0.9500 . ?
C16 H16B 0.9500 . ?
C17 H17A 0.9800 . ?
C17 H17B 0.9800 . ?
C17 H17C 0.9800 . ?

loop_
_geom_angle_atom_site_label_1
_geom_angle_atom_site_label_2
_geom_angle_atom_site_label_3
_geom_angle
_geom_angle_site_symmetry_1
_geom_angle_site_symmetry_3
_geom_angle_publ_flag
C9 O1 C13 118.37(12) . . ?
C11 O2 C12 117.94(12) . . ?
N2 N1 C5 112.30(14) . . ?
N1 N2 C8 118.44(13) . . ?
C9 N3 C10 114.99(13) . . ?
C11 N4 C10 116.47(13) . . ?
C10 N5 H5A 121.4(11) . . ?
C10 N5 H5B 120.8(12) . . ?
H5A N5 H5B 117.7(16) . . ?
C2 C1 H1A 109.5 . . ?
C2 C1 H1B 109.5 . . ?
H1A C1 H1B 109.5 . . ?
C2 C1 H1C 109.5 . . ?
H1A C1 H1C 109.5 . . ?
H1B C1 H1C 109.5 . . ?
C7 C2 C3 117.60(16) . . ?
C7 C2 C1 121.95(19) . . ?
C3 C2 C1 120.45(19) . . ?
C4 C3 C2 121.40(18) . . ?
C4 C3 H3 119.3 . . ?
C2 C3 H3 119.3 . . ?
C3 C4 C5 120.18(16) . . ?
C3 C4 H4 119.9 . . ?
C5 C4 H4 119.9 . . ?
C6 C5 C4 118.89(16) . . ?
C6 C5 N1 116.50(16) . . ?
C4 C5 N1 124.61(15) . . ?
C5 C6 C7 120.22(19) . . ?
C5 C6 H6 119.9 . . ?
C7 C6 H6 119.9 . . ?
C2 C7 C6 121.71(18) . . ?
C2 C7 H7 119.1 . . ?
C6 C7 H7 119.1 . . ?
N2 C8 C11 129.92(14) . . ?
N2 C8 C9 115.55(14) . . ?
C11 C8 C9 114.53(13) . . ?
N3 C9 O1 119.79(14) . . ?
N3 C9 C8 124.49(14) . . ?
O1 C9 C8 115.72(13) . . ?
N5 C10 N4 116.74(14) . . ?
N5 C10 N3 116.88(14) . . ?
N4 C10 N3 126.37(14) . . ?
O2 C11 N4 119.14(14) . . ?
O2 C11 C8 117.70(13) . . ?
N4 C11 C8 123.14(14) . . ?
O2 C12 H12A 109.5 . . ?
O2 C12 H12B 109.5 . . ?
H12A C12 H12B 109.5 . . ?
O2 C12 H12C 109.5 . . ?
H12A C12 H12C 109.5 . . ?
H12B C12 H12C 109.5 . . ?
O1 C13 H13A 109.5 . . ?
O1 C13 H13B 109.5 . . ?
H13A C13 H13B 109.5 . . ?
O1 C13 H13C 109.5 . . ?
H13A C13 H13C 109.5 . . ?
H13B C13 H13C 109.5 . . ?
C14 O4 H4A 111.9(14) . . ?
O3 C14 O4 121.96(15) . . ?
O3 C14 C15 122.43(15) . . ?
O4 C14 C15 115.61(15) . . ?
C16 C15 C14 121.36(16) . . ?
C16 C15 C17 124.09(16) . . ?
C14 C15 C17 114.54(15) . . ?
C15 C16 H16A 120.0 . . ?
C15 C16 H16B 120.0 . . ?
H16A C16 H16B 120.0 . . ?
C15 C17 H17A 109.5 . . ?
C15 C17 H17B 109.5 . . ?
H17A C17 H17B 109.5 . . ?
C15 C17 H17C 109.5 . . ?
H17A C17 H17C 109.5 . . ?
H17B C17 H17C 109.5 . . ?

loop_
_geom_torsion_atom_site_label_1
_geom_torsion_atom_site_label_2
_geom_torsion_atom_site_label_3
_geom_torsion_atom_site_label_4
_geom_torsion
_geom_torsion_site_symmetry_1
_geom_torsion_site_symmetry_2
_geom_torsion_site_symmetry_3
_geom_torsion_site_symmetry_4
_geom_torsion_publ_flag
C5 N1 N2 C8 179.77(14) . . . . ?
C7 C2 C3 C4 0.5(3) . . . . ?
C1 C2 C3 C4 179.74(18) . . . . ?
C2 C3 C4 C5 -0.3(3) . . . . ?
C3 C4 C5 C6 -0.3(3) . . . . ?
C3 C4 C5 N1 -179.57(18) . . . . ?
N2 N1 C5 C6 170.86(17) . . . . ?
N2 N1 C5 C4 -9.9(3) . . . . ?
C4 C5 C6 C7 0.8(3) . . . . ?
N1 C5 C6 C7 -179.89(19) . . . . ?
C3 C2 C7 C6 0.0(3) . . . . ?
C1 C2 C7 C6 -179.2(2) . . . . ?
C5 C6 C7 C2 -0.7(4) . . . . ?
N1 N2 C8 C11 -9.3(3) . . . . ?
N1 N2 C8 C9 171.31(15) . . . . ?
C10 N3 C9 O1 179.79(13) . . . . ?
C10 N3 C9 C8 -1.0(2) . . . . ?
C13 O1 C9 N3 0.3(2) . . . . ?
C13 O1 C9 C8 -179.01(15) . . . . ?
N2 C8 C9 N3 179.56(14) . . . . ?
C11 C8 C9 N3 0.1(2) . . . . ?
N2 C8 C9 O1 -1.2(2) . . . . ?
C11 C8 C9 O1 179.37(14) . . . . ?
C11 N4 C10 N5 179.73(14) . . . . ?
C11 N4 C10 N3 -0.4(2) . . . . ?
C9 N3 C10 N5 -178.96(14) . . . . ?
C9 N3 C10 N4 1.2(2) . . . . ?
C12 O2 C11 N4 -0.5(2) . . . . ?
C12 O2 C11 C8 -179.28(15) . . . . ?
C10 N4 C11 O2 -179.32(14) . . . . ?
C10 N4 C11 C8 -0.6(2) . . . . ?
N2 C8 C11 O2 0.1(3) . . . . ?
C9 C8 C11 O2 179.47(14) . . . . ?
N2 C8 C11 N4 -178.60(15) . . . . ?
C9 C8 C11 N4 0.7(2) . . . . ?
O3 C14 C15 C16 -178.44(19) . . . . ?
O4 C14 C15 C16 1.6(2) . . . . ?
O3 C14 C15 C17 0.6(3) . . . . ?
O4 C14 C15 C17 -179.39(15) . . . . ?

_refine_diff_density_max         0.245
_refine_diff_density_min         -0.225
_refine_diff_density_rms         0.045

_shelx_res_file                  
;
TITL Compound X
    shelx.res
    created by SHELXL-2016/6 at 13:42:59 on 26-Mar-2021
CELL  0.71073   6.8530   7.5100  17.5120   95.142   92.063   93.937
ZERR     2.00   0.0007   0.0016   0.0033    0.015    0.014    0.014
LATT   1
SFAC  C    H    N    O
DISP C 0.0033 0.0016
DISP H 0 0
DISP N 0.0061 0.0033
DISP O 0.0106 0.006
UNIT  34 42 10 8
MERG   2
TEMP -100
MORE -1
FMAP   2
PLAN    5
SIZE 0.2 0.3 0.4
ACTA
BOND
BOND   $H
CONF
TEMP -100
LIST   4
L.S.  10
WGHT    0.058000    0.250400
FVAR       0.42826
O1    4    0.256029    0.315392    0.615107    11.00000    0.02858    0.03855 =
         0.02481    0.00730   -0.00082   -0.00898
O2    4   -0.279667    0.011861    0.715008    11.00000    0.02414    0.04542 =
         0.02189    0.00941    0.00119   -0.00359
N1    3    0.041849    0.150627    0.798046    11.00000    0.03131    0.04531 =
         0.02507    0.00634   -0.00132    0.00100
N2    3    0.114610    0.188660    0.736145    11.00000    0.03107    0.02914 =
         0.02149    0.00452    0.00073    0.00457
N3    3   -0.013839    0.222919    0.534969    11.00000    0.02427    0.02444 =
         0.02178    0.00352    0.00111    0.00286
N4    3   -0.289816    0.065261    0.587829    11.00000    0.02335    0.03025 =
         0.02046    0.00530    0.00170    0.00287
N5    3   -0.289373    0.120506    0.461463    11.00000    0.02370    0.03893 =
         0.02007    0.00857    0.00049   -0.00273
H5A   2   -0.231492    0.161645    0.418948    11.00000   -1.20000
H5B   2   -0.404829    0.064854    0.454836    11.00000   -1.20000
C1    1    0.567602    0.262657    1.063633    11.00000    0.08197    0.05077 =
         0.04278    0.00060   -0.03063    0.00944
AFIX 137
H1A   2    0.648961    0.160582    1.065116    11.00000   -1.50000
H1B   2    0.491037    0.272686    1.109826    11.00000   -1.50000
H1C   2    0.651670    0.372915    1.061529    11.00000   -1.50000
AFIX   0
C2    1    0.430620    0.234581    0.993385    11.00000    0.05668    0.03288 =
         0.03201    0.00099   -0.01571    0.00850
C3    1    0.502637    0.245312    0.920490    11.00000    0.03864    0.04289 =
         0.04075    0.00596   -0.01106   -0.00664
AFIX  43
H3    2    0.638956    0.271006    0.915345    11.00000   -1.20000
AFIX   0
C4    1    0.380149    0.219406    0.855508    11.00000    0.04097    0.03613 =
         0.02651    0.00600   -0.00123   -0.00583
AFIX  43
H4    2    0.432542    0.227991    0.806372    11.00000   -1.20000
AFIX   0
C5    1    0.181183    0.180950    0.861762    11.00000    0.03501    0.03301 =
         0.02385    0.00469   -0.00418    0.00280
C6    1    0.108547    0.168191    0.933688    11.00000    0.03838    0.08219 =
         0.03091    0.00953    0.00318    0.01246
AFIX  43
H6    2   -0.027382    0.140338    0.938878    11.00000   -1.20000
AFIX   0
C7    1    0.233335    0.195896    0.998446    11.00000    0.05944    0.07861 =
         0.02380    0.00651    0.00158    0.01746
AFIX  43
H7    2    0.180727    0.187856    1.047575    11.00000   -1.20000
AFIX   0
C8    1   -0.004862    0.164853    0.669143    11.00000    0.02484    0.02619 =
         0.02096    0.00400    0.00099    0.00320
C9    1    0.076580    0.233474    0.604103    11.00000    0.02430    0.02058 =
         0.02462    0.00217    0.00123    0.00211
C10   1   -0.195114    0.136510    0.530013    11.00000    0.02290    0.02457 =
         0.02183    0.00355    0.00231    0.00537
C11   1   -0.194526    0.081027    0.656137    11.00000    0.02390    0.02799 =
         0.02103    0.00493    0.00364    0.00461
C12   1   -0.473704   -0.076353    0.701751    11.00000    0.02304    0.04952 =
         0.02531    0.01065    0.00188   -0.00383
AFIX 137
H12A  2   -0.470797   -0.175457    0.661490    11.00000   -1.50000
H12B  2   -0.564383    0.009779    0.685557    11.00000   -1.50000
H12C  2   -0.517458   -0.123178    0.749218    11.00000   -1.50000
AFIX   0
C13   1    0.345488    0.390583    0.551423    11.00000    0.03246    0.04573 =
         0.02760    0.01025    0.00061   -0.01386
AFIX 137
H13A  2    0.359410    0.295346    0.510337    11.00000   -1.50000
H13B  2    0.474927    0.447509    0.567918    11.00000   -1.50000
H13C  2    0.263312    0.480321    0.532458    11.00000   -1.50000
AFIX   0
O3    4    0.129469    0.738947    0.669638    11.00000    0.03486    0.05804 =
         0.03087    0.01398    0.00050   -0.00878
O4    4   -0.152353    0.636625    0.609255    11.00000    0.03762    0.04868 =
         0.02461    0.00682   -0.00119   -0.00257
H4A   2   -0.101875    0.680591    0.570103    11.00000   -1.20000
C14   1   -0.031851    0.663650    0.671252    11.00000    0.03151    0.02740 =
         0.02366    0.00261    0.00124    0.00382
C15   1   -0.108689    0.595462    0.741992    11.00000    0.03828    0.02418 =
         0.02775    0.00391    0.00460    0.00004
C16   1   -0.283712    0.509998    0.741964    11.00000    0.04970    0.04665 =
         0.03836    0.01253    0.00484   -0.00806
AFIX  93
H16A  2   -0.363146    0.491142    0.695971    11.00000   -1.20000
H16B  2   -0.330156    0.467388    0.787937    11.00000   -1.20000
AFIX   0
C17   1    0.028164    0.629088    0.810730    11.00000    0.05940    0.04908 =
         0.02698    0.01006   -0.00233   -0.00941
AFIX 137
H17A  2    0.152942    0.578412    0.799165    11.00000   -1.50000
H17B  2   -0.029140    0.572459    0.853819    11.00000   -1.50000
H17C  2    0.050620    0.758491    0.824376    11.00000   -1.50000
AFIX   0
HKLF    4


REM  Compound X
REM R1 =  0.0461 for    2770 Fo > 4sig(Fo)  and  0.0774 for all    4017 data
REM    248 parameters refined using      0 restraints

END

WGHT      0.0592      0.2265

REM Highest difference peak  0.245,  deepest hole -0.225,  1-sigma level  0.045
Q1    1   0.0477  0.1571  0.6349  11.00000  0.05    0.24
Q2    1   0.1459  0.2215  0.8970  11.00000  0.05    0.21
Q3    1   0.5309  0.3895  1.0949  11.00000  0.05    0.21
Q4    1   0.5565  0.1416  1.0948  11.00000  0.05    0.20
Q5    1  -0.0748  0.6438  0.7112  11.00000  0.05    0.20
;
_shelx_res_checksum              17461

_exptl_crystal_recrystallization_method 
'Re-crystallisation from solvent: chloroform/heptane'
####################################################################### 
# 
# This file contains crystal structure data downloaded from the 
# Cambridge Structural Database (CSD) hosted by the Cambridge 
# Crystallographic Data Centre (CCDC).
# 
# Full information about CCDC data access policies and citation 
# guidelines are available at http://www.ccdc.cam.ac.uk/access/V1 
# 
# Audit and citation data items may have been added by the CCDC. 
# Please retain this information to preserve the provenance of 
# this file and to allow appropriate attribution of the data. 
# 
#######################################################################

data_shelx_CCDC2
_database_code_depnum_ccdc_archive 'CCDC 2073783'
loop_
_audit_author_name
_audit_author_address
'Roberto Centore'
;University of Naples Federico II
Italy
;
_audit_update_record             
;
2021-03-28 deposited with the CCDC.	2021-07-15 downloaded from the CCDC.
;

_audit_creation_method           SHELXL-2016/6
_shelx_SHELXL_version_number     2016/6
_chemical_name_systematic        
(<i>E</i>)-4,6-dimethoxy-5-(p-methoxyphenyldiazenyl)pyrimidin-2-amine
_chemical_formula_moiety         'C13 H15 N5 O3'
_chemical_formula_sum            'C13 H15 N5 O3'
_chemical_formula_weight         289.30

loop_
_atom_type_symbol
_atom_type_description
_atom_type_scat_dispersion_real
_atom_type_scat_dispersion_imag
_atom_type_scat_source
C C 0.0033 0.0016 'International Tables Vol C Tables 4.2.6.8 and 6.1.1.4'
H H 0.0000 0.0000 'International Tables Vol C Tables 4.2.6.8 and 6.1.1.4'
N N 0.0061 0.0033 'International Tables Vol C Tables 4.2.6.8 and 6.1.1.4'
O O 0.0106 0.0060 'International Tables Vol C Tables 4.2.6.8 and 6.1.1.4'

_space_group_crystal_system      orthorhombic
_space_group_IT_number           61
_space_group_name_H-M_alt        'P b c a'
_space_group_name_Hall           '-P 2ac 2ab'

_shelx_space_group_comment       
;
The symmetry employed for this shelxl refinement is uniquely defined
by the following loop, which should always be used as a source of
symmetry information in preference to the above space-group names.
They are only intended as comments.
;

loop_
_space_group_symop_operation_xyz
'x, y, z'
'-x+1/2, -y, z+1/2'
'x+1/2, -y+1/2, -z'
'-x, y+1/2, -z+1/2'
'-x, -y, -z'
'x-1/2, y, -z-1/2'
'-x-1/2, y-1/2, z'
'x, -y-1/2, z-1/2'

_cell_length_a                   13.7630(16)
_cell_length_b                   13.552(4)
_cell_length_c                   30.386(9)
_cell_angle_alpha                90
_cell_angle_beta                 90
_cell_angle_gamma                90
_cell_volume                     5667(2)
_cell_formula_units_Z            16
_cell_measurement_temperature    293(2)
_cell_measurement_reflns_used    163
_cell_measurement_theta_min      3.046
_cell_measurement_theta_max      22.914

_exptl_crystal_description       prism
_exptl_crystal_colour            orange
_exptl_crystal_density_diffrn    1.356
_exptl_crystal_F_000             2432
_exptl_crystal_size_max          0.400
_exptl_crystal_size_mid          0.400
_exptl_crystal_size_min          0.300
_exptl_absorpt_coefficient_mu    0.100
_shelx_estimated_absorpt_T_min   0.961
_shelx_estimated_absorpt_T_max   0.971
_exptl_absorpt_correction_type   multi-scan
_exptl_absorpt_correction_T_min  0.940
_exptl_absorpt_correction_T_max  0.950
_exptl_absorpt_process_details   
;
 <i>SADABS</i> (Bruker, 2001)
;
_diffrn_ambient_temperature      293(2)
_diffrn_radiation_probe          x-ray
_diffrn_radiation_wavelength     0.71073
_diffrn_radiation_type           MoK\a
_diffrn_radiation_source         'normal-focus sealed tube'
_diffrn_radiation_monochromator  graphite
_diffrn_measurement_device_type  'Bruker-Nonius KappaCCD'
_diffrn_measurement_device       'four-circle diffractometer'
_diffrn_detector                 'CCD plate'
_diffrn_detector_type            
;
Bruker-Nonius 95mm CCD camera on \k-goniostat
;
_diffrn_detector_area_resol_mean 9
_diffrn_measurement_method       
;
CCD rotation images, thick slices
;

_diffrn_reflns_number            37423
_diffrn_reflns_av_unetI/netI     0.0376
_diffrn_reflns_av_R_equivalents  0.0389
_diffrn_reflns_limit_h_min       -17
_diffrn_reflns_limit_h_max       17
_diffrn_reflns_limit_k_min       -16
_diffrn_reflns_limit_k_max       17
_diffrn_reflns_limit_l_min       -39
_diffrn_reflns_limit_l_max       36
_diffrn_reflns_theta_min         2.499
_diffrn_reflns_theta_max         27.497
_diffrn_reflns_theta_full        25.242
_diffrn_measured_fraction_theta_max 0.989
_diffrn_measured_fraction_theta_full 0.992
_diffrn_reflns_Laue_measured_fraction_max 0.989
_diffrn_reflns_Laue_measured_fraction_full 0.992
_diffrn_reflns_point_group_measured_fraction_max 0.989
_diffrn_reflns_point_group_measured_fraction_full 0.992
_reflns_number_total             6430
_reflns_number_gt                4136
_reflns_threshold_expression     'I > 2\s(I)'
_reflns_Friedel_coverage         0.000
_reflns_Friedel_fraction_max     .
_reflns_Friedel_fraction_full    .

_reflns_special_details          
;
 Reflections were merged by SHELXL according to the crystal
 class for the calculation of statistics and refinement.
 
 _reflns_Friedel_fraction is defined as the number of unique
 Friedel pairs measured divided by the number that would be
 possible theoretically, ignoring centric projections and
 systematic absences.
;

_computing_data_collection       '<i>Collect</i> (Nonius, 1999)'
_computing_cell_refinement       
;
Dirax/lsq (Duisenberg <i>et al.</i>, 2000)
;
_computing_data_reduction        
;
EvalCCD (Duisenberg <i>et al.</i>, 2003)
;
_computing_structure_solution    
;
SIR97 (Altomare <i>et al.</i>, 1999)
;
_computing_structure_refinement  'SHELXL-2016/6 (Sheldrick, 2015)'
_computing_molecular_graphics    
;
Ortep-3 for Windows (Farrugia, 2012) and 
Mercury (Macrae <i>et al.</i>, 2006)
;
_computing_publication_material  
;
WinGX (Farrugia, 2012) and
OLEX2 (Dolomanov <i>et al.</i>, 2009)
;


_refine_special_details          
;
The structure shows positional disorder of the 4-methoxyphenylazo 
group in one of the two crystallographically independent molecules, 
which is typical of azocompounds ("pedal motion"). The two split 
positions have different occupation factors, with the minor component 
having s.o.f. of 0.1747(17). For this reason, the anisotropic displacement 
parameters for the atoms of the minor component were not refined, but were 
set equal to those of the corresponding atoms of the major component. 
Moreover, some restraints on bond lenghts and angles were applied.
;
_refine_ls_structure_factor_coef Fsqd
_refine_ls_matrix_type           full
_refine_ls_weighting_scheme      calc
_refine_ls_weighting_details     
'w=1/[\s^2^(Fo^2^)+(0.0612P)^2^+2.0098P] where P=(Fo^2^+2Fc^2^)/3'
_atom_sites_solution_primary     direct
_atom_sites_solution_secondary   difmap
_atom_sites_solution_hydrogens   geom
_refine_ls_hydrogen_treatment    constr
_refine_ls_extinction_method     'SHELXL-2016/6 (Sheldrick 2016)'
_refine_ls_extinction_coef       0.0049(12)
_refine_ls_extinction_expression Fc^*^=kFc[1+0.001xFc^2^\l^3^/sin(2\q)]^-1/4^
_refine_ls_number_reflns         6430
_refine_ls_number_parameters     452
_refine_ls_number_restraints     153
_refine_ls_R_factor_all          0.0960
_refine_ls_R_factor_gt           0.0535
_refine_ls_wR_factor_ref         0.1458
_refine_ls_wR_factor_gt          0.1249
_refine_ls_goodness_of_fit_ref   1.041
_refine_ls_restrained_S_all      1.086
_refine_ls_shift/su_max          0.001
_refine_ls_shift/su_mean         0.000

loop_
_atom_site_label
_atom_site_type_symbol
_atom_site_fract_x
_atom_site_fract_y
_atom_site_fract_z
_atom_site_U_iso_or_equiv
_atom_site_adp_type
_atom_site_occupancy
_atom_site_site_symmetry_order
_atom_site_calc_flag
_atom_site_refinement_flags_posn
_atom_site_refinement_flags_adp
_atom_site_refinement_flags_occupancy
_atom_site_disorder_assembly
_atom_site_disorder_group
O1A O 0.14294(13) 0.19961(10) 0.96552(5) 0.0687(5) Uani 1 1 d D . . . .
N1A N 0.12288(13) 0.59074(12) 0.91029(6) 0.0531(4) Uani 1 1 d D . . . .
N2A N 0.11093(12) 0.65501(11) 0.93904(5) 0.0479(4) Uani 1 1 d D . . . .
C1A C 0.1514(2) 0.17118(17) 1.01010(9) 0.0791(8) Uani 1 1 d D . . . .
H1A H 0.158397 0.100812 1.011883 0.119 Uiso 1 1 calc R U . . .
H1B H 0.094208 0.191102 1.025843 0.119 Uiso 1 1 calc R U . . .
H1C H 0.207384 0.202310 1.022850 0.119 Uiso 1 1 calc R U . . .
C2A C 0.13835(15) 0.29842(13) 0.95561(7) 0.0489(5) Uani 1 1 d D . . . .
C3A C 0.12241(17) 0.37196(15) 0.98573(7) 0.0579(6) Uani 1 1 d D . . . .
H3A H 0.114761 0.356830 1.015379 0.069 Uiso 1 1 calc R U . . .
C4A C 0.11778(16) 0.46945(14) 0.97153(7) 0.0546(5) Uani 1 1 d D . . . .
H4A H 0.107422 0.519546 0.991914 0.066 Uiso 1 1 calc R U . . .
C5A C 0.12831(14) 0.49267(13) 0.92777(6) 0.0456(5) Uani 1 1 d D . . . .
C6A C 0.14422(16) 0.41774(15) 0.89787(7) 0.0553(5) Uani 1 1 d D . . . .
H6A H 0.151177 0.432713 0.868168 0.066 Uiso 1 1 calc R U . . .
C7A C 0.14987(17) 0.32133(14) 0.91150(7) 0.0569(6) Uani 1 1 d D . . . .
H7A H 0.161431 0.271466 0.891140 0.068 Uiso 1 1 calc R U . . .
C8A C 0.10403(14) 0.75316(13) 0.92532(6) 0.0435(4) Uani 1 1 d D . . . .
C9A C 0.11008(14) 0.82616(14) 0.95829(6) 0.0444(5) Uani 1 1 d D . . . .
C10A C 0.09558(15) 0.94830(13) 0.90859(7) 0.0485(5) Uani 1 1 d D . . . .
C11A C 0.08839(14) 0.79180(13) 0.88293(6) 0.0460(5) Uani 1 1 d D . . . .
C12A C 0.0500(2) 0.76987(18) 0.80740(7) 0.0777(8) Uani 1 1 d D . . . .
H12A H 0.050432 0.718639 0.785585 0.117 Uiso 1 1 calc R U . . .
H12B H 0.096288 0.819810 0.799527 0.117 Uiso 1 1 calc R U . . .
H12C H -0.013709 0.798543 0.808989 0.117 Uiso 1 1 calc R U . . .
C13A C 0.1219(2) 0.86888(17) 1.03373(7) 0.0749(8) Uani 1 1 d D . . . .
H13A H 0.178551 0.909378 1.030024 0.112 Uiso 1 1 calc R U . . .
H13B H 0.124096 0.837430 1.062019 0.112 Uiso 1 1 calc R U . . .
H13C H 0.064712 0.909187 1.031786 0.112 Uiso 1 1 calc R U . . .
O2A O 0.07536(13) 0.72878(10) 0.84958(4) 0.0628(4) Uani 1 1 d D . . . .
O3A O 0.11947(12) 0.79491(10) 0.99979(4) 0.0594(4) Uani 1 1 d D . . . .
N3A N 0.10683(12) 0.92197(11) 0.95097(5) 0.0476(4) Uani 1 1 d D . . . .
N4A N 0.08346(13) 0.88720(11) 0.87428(5) 0.0529(4) Uani 1 1 d D . . . .
N5A N 0.09469(16) 1.04472(12) 0.89995(6) 0.0703(6) Uani 1 1 d D . . . .
H5A H 0.086620 1.065037 0.873384 0.084 Uiso 1 1 calc R U . . .
H5B H 0.102198 1.086608 0.920931 0.084 Uiso 1 1 calc R U . . .
O1B O 0.88764(14) 0.49325(14) 0.90918(7) 0.0677(5) Uani 0.8253(17) 1 d D . P A
1
N1B N 0.61051(14) 0.72004(15) 0.82200(6) 0.0456(5) Uani 0.8253(17) 1 d D . P A
1
N2B N 0.52294(17) 0.68975(15) 0.82073(7) 0.0455(5) Uani 0.8253(17) 1 d D . P A
1
C1B C 0.8812(3) 0.3901(2) 0.91612(14) 0.0682(9) Uani 0.8253(17) 1 d D . P A 1
H1D H 0.875376 0.357137 0.888284 0.102 Uiso 0.8253(17) 1 calc R U P A 1
H1E H 0.825208 0.375791 0.933849 0.102 Uiso 0.8253(17) 1 calc R U P A 1
H1F H 0.938638 0.367499 0.930937 0.102 Uiso 0.8253(17) 1 calc R U P A 1
C2B C 0.81431(18) 0.5409(2) 0.88726(9) 0.0509(6) Uani 0.8253(17) 1 d D . P A 1
C3B C 0.7267(2) 0.4982(2) 0.87599(10) 0.0576(8) Uani 0.8253(17) 1 d D . P A 1
H3B H 0.713641 0.432515 0.882520 0.069 Uiso 0.8253(17) 1 calc R U P A 1
C4B C 0.6571(2) 0.5583(2) 0.85402(10) 0.0615(7) Uani 0.8253(17) 1 d D . P A 1
H4B H 0.597143 0.531722 0.846334 0.074 Uiso 0.8253(17) 1 calc R U P A 1
C5B C 0.6773(2) 0.6556(2) 0.84396(10) 0.0523(7) Uani 0.8253(17) 1 d D . P A 1
C6B C 0.7667(2) 0.6931(2) 0.85557(10) 0.0629(8) Uani 0.8253(17) 1 d D . P A 1
H6B H 0.781613 0.758078 0.848363 0.075 Uiso 0.8253(17) 1 calc R U P A 1
C7B C 0.8334(2) 0.6381(2) 0.87717(10) 0.0644(8) Uani 0.8253(17) 1 d D . P A 1
H7B H 0.892517 0.666057 0.885251 0.077 Uiso 0.8253(17) 1 calc R U P A 1
C8B C 0.4541(2) 0.7473(3) 0.79981(16) 0.0379(7) Uani 0.8253(17) 1 d D . P A 1
C9B C 0.3637(4) 0.7019(4) 0.7910(3) 0.0429(8) Uani 0.8253(17) 1 d D . P A 1
C10B C 0.3122(10) 0.8332(7) 0.7525(6) 0.0444(7) Uani 0.8253(17) 1 d D . P A 1
C11B C 0.4593(4) 0.8459(2) 0.7855(3) 0.0383(7) Uani 0.8253(17) 1 d D . P A 1
C12B C 0.5322(3) 1.0066(3) 0.78874(12) 0.0689(12) Uani 0.8253(17) 1 d D . P A 1
H12D H 0.519492 1.018313 0.758111 0.103 Uiso 0.8253(17) 1 calc R U P A 1
H12E H 0.593044 1.036315 0.796678 0.103 Uiso 0.8253(17) 1 calc R U P A 1
H12F H 0.481062 1.035050 0.806101 0.103 Uiso 0.8253(17) 1 calc R U P A 1
C13B C 0.2564(6) 0.5661(7) 0.8023(5) 0.0741(11) Uani 0.8253(17) 1 d D . P A 1
H13D H 0.236417 0.571363 0.772116 0.111 Uiso 0.8253(17) 1 calc R U P A 1
H13E H 0.210149 0.599328 0.820744 0.111 Uiso 0.8253(17) 1 calc R U P A 1
H13F H 0.259807 0.497789 0.810493 0.111 Uiso 0.8253(17) 1 calc R U P A 1
O2B O 0.5367(3) 0.89967(19) 0.79690(19) 0.0514(7) Uani 0.8253(17) 1 d D . P A 1
O3B O 0.3513(3) 0.6113(3) 0.80765(19) 0.0574(8) Uani 0.8253(17) 1 d D . P A 1
N3B N 0.2932(4) 0.7424(5) 0.7681(3) 0.0481(11) Uani 0.8253(17) 1 d D . P A 1
N4B N 0.3894(5) 0.8891(3) 0.7629(3) 0.0424(7) Uani 0.8253(17) 1 d D . P A 1
N5B N 0.2453(7) 0.8736(8) 0.7262(3) 0.0586(15) Uani 0.8253(17) 1 d D . P A 1
H5C H 0.252894 0.932962 0.716755 0.070 Uiso 0.8253(17) 1 calc R U P A 1
H5D H 0.194768 0.840348 0.718709 0.070 Uiso 0.8253(17) 1 calc R U P A 1
O1C O 0.8062(6) 0.4158(6) 0.9065(3) 0.0677(5) Uani 0.1747(17) 1 d D . P A 2
N1C N 0.5452(7) 0.6470(7) 0.8277(3) 0.0456(5) Uani 0.1747(17) 1 d D . P A 2
N2C N 0.5449(10) 0.7297(7) 0.8156(4) 0.0455(5) Uani 0.1747(17) 1 d D . P A 2
C1C C 0.9074(10) 0.4260(15) 0.9122(8) 0.0682(9) Uani 0.1747(17) 1 d D . P A 2
H1C1 H 0.932090 0.370082 0.928029 0.102 Uiso 0.1747(17) 1 calc R U P A 2
H1C2 H 0.938283 0.429688 0.883903 0.102 Uiso 0.1747(17) 1 calc R U P A 2
H1C3 H 0.920732 0.485180 0.928467 0.102 Uiso 0.1747(17) 1 calc R U P A 2
C2C C 0.7620(10) 0.4925(11) 0.8840(6) 0.0509(6) Uani 0.1747(17) 1 d D . P A 2
C3C C 0.6645(9) 0.4695(9) 0.8745(4) 0.0576(8) Uani 0.1747(17) 1 d D . P A 2
H3C H 0.639266 0.409500 0.884028 0.069 Uiso 0.1747(17) 1 calc R U P A 2
C4C C 0.6092(10) 0.5295(9) 0.8531(5) 0.0615(7) Uani 0.1747(17) 1 d D . P A 2
H4C H 0.547650 0.509793 0.843998 0.074 Uiso 0.1747(17) 1 calc R U P A 2
C5C C 0.6418(8) 0.6212(10) 0.8441(6) 0.0523(7) Uani 0.1747(17) 1 d D . P A 2
C6C C 0.7367(10) 0.6442(11) 0.8486(5) 0.0629(8) Uani 0.1747(17) 1 d D . P A 2
H6C H 0.759696 0.703715 0.837505 0.075 Uiso 0.1747(17) 1 calc R U P A 2
C7C C 0.8009(10) 0.5800(10) 0.8697(5) 0.0644(8) Uani 0.1747(17) 1 d D . P A 2
H7C H 0.866094 0.595614 0.873769 0.077 Uiso 0.1747(17) 1 calc R U P A 2
C8C C 0.4633(13) 0.7664(14) 0.7940(10) 0.0379(7) Uani 0.1747(17) 1 d D . P A 2
C9C C 0.377(2) 0.715(2) 0.7882(16) 0.0429(8) Uani 0.1747(17) 1 d D . P A 2
C10C C 0.313(5) 0.845(4) 0.751(3) 0.0444(7) Uani 0.1747(17) 1 d D . P A 2
C11C C 0.4548(19) 0.8664(14) 0.7843(14) 0.0383(7) Uani 0.1747(17) 1 d D . P A 2
C12C C 0.5389(19) 1.0096(16) 0.7697(7) 0.0689(12) Uani 0.1747(17) 1 d D . P A 2
H12G H 0.545127 0.992205 0.739172 0.103 Uiso 0.1747(17) 1 calc R U P A 2
H12H H 0.594693 1.047116 0.778643 0.103 Uiso 0.1747(17) 1 calc R U P A 2
H12I H 0.481306 1.048468 0.773762 0.103 Uiso 0.1747(17) 1 calc R U P A 2
C13C C 0.273(3) 0.576(4) 0.800(3) 0.0741(11) Uani 0.1747(17) 1 d D . P A 2
H13G H 0.242209 0.590086 0.772238 0.111 Uiso 0.1747(17) 1 calc R U P A 2
H13H H 0.232701 0.599781 0.823468 0.111 Uiso 0.1747(17) 1 calc R U P A 2
H13I H 0.280345 0.505418 0.802856 0.111 Uiso 0.1747(17) 1 calc R U P A 2
O2C O 0.5325(17) 0.9218(13) 0.7956(10) 0.0514(7) Uani 0.1747(17) 1 d D . P A 2
O3C O 0.367(2) 0.6227(19) 0.8017(11) 0.0574(8) Uani 0.1747(17) 1 d D . P A 2
N3C N 0.304(2) 0.750(3) 0.7636(17) 0.0481(11) Uani 0.1747(17) 1 d D . P A 2
N4C N 0.388(2) 0.9070(19) 0.7593(15) 0.0424(7) Uani 0.1747(17) 1 d D . P A 2
N5C N 0.252(4) 0.877(4) 0.7201(18) 0.0586(15) Uani 0.1747(17) 1 d D . P A 2
H5E H 0.209000 0.838067 0.709015 0.070 Uiso 0.1747(17) 1 calc R U P A 2
H5F H 0.254814 0.937518 0.711289 0.070 Uiso 0.1747(17) 1 calc R U P A 2

loop_
_atom_site_aniso_label
_atom_site_aniso_U_11
_atom_site_aniso_U_22
_atom_site_aniso_U_33
_atom_site_aniso_U_23
_atom_site_aniso_U_13
_atom_site_aniso_U_12
O1A 0.1085(13) 0.0304(7) 0.0671(10) 0.0052(7) -0.0113(9) 0.0010(8)
N1A 0.0747(12) 0.0361(9) 0.0486(10) 0.0028(8) -0.0023(8) -0.0002(8)
N2A 0.0624(10) 0.0324(8) 0.0489(10) -0.0004(7) -0.0040(8) -0.0005(7)
C1A 0.107(2) 0.0476(13) 0.0831(18) 0.0228(13) -0.0190(15) -0.0069(13)
C2A 0.0591(12) 0.0310(10) 0.0565(13) 0.0024(9) -0.0077(9) -0.0009(8)
C3A 0.0854(16) 0.0417(11) 0.0466(12) 0.0021(9) -0.0034(11) 0.0006(10)
C4A 0.0779(15) 0.0367(11) 0.0493(12) -0.0068(9) -0.0036(10) 0.0050(10)
C5A 0.0556(12) 0.0351(10) 0.0459(11) 0.0018(8) -0.0035(9) -0.0020(8)
C6A 0.0775(15) 0.0424(11) 0.0461(12) 0.0008(9) 0.0021(10) -0.0018(10)
C7A 0.0781(15) 0.0379(11) 0.0548(13) -0.0056(9) -0.0006(11) 0.0002(10)
C8A 0.0563(11) 0.0311(9) 0.0431(11) 0.0019(8) -0.0041(9) -0.0007(8)
C9A 0.0557(11) 0.0370(10) 0.0405(11) 0.0035(8) -0.0022(8) -0.0007(8)
C10A 0.0654(13) 0.0326(10) 0.0476(12) 0.0025(9) -0.0016(9) 0.0008(9)
C11A 0.0600(12) 0.0363(10) 0.0418(11) -0.0016(8) -0.0065(9) 0.0012(9)
C12A 0.130(2) 0.0598(15) 0.0439(13) 0.0029(11) -0.0263(14) 0.0055(14)
C13A 0.131(2) 0.0538(14) 0.0395(12) -0.0059(10) -0.0083(13) 0.0018(14)
O2A 0.1058(12) 0.0401(8) 0.0426(8) -0.0015(6) -0.0192(8) 0.0025(8)
O3A 0.1002(12) 0.0390(7) 0.0390(8) 0.0015(6) -0.0054(7) -0.0002(7)
N3A 0.0662(11) 0.0327(8) 0.0440(10) 0.0002(7) -0.0015(8) 0.0010(7)
N4A 0.0786(12) 0.0351(9) 0.0450(10) 0.0033(7) -0.0066(8) 0.0020(8)
N5A 0.1279(18) 0.0321(9) 0.0508(11) 0.0045(8) -0.0061(11) 0.0001(10)
O1B 0.0626(11) 0.0561(12) 0.0844(14) 0.0088(10) -0.0218(10) 0.0077(9)
N1B 0.0410(11) 0.0504(12) 0.0455(11) 0.0052(9) 0.0040(9) 0.0092(9)
N2B 0.0655(16) 0.0275(13) 0.0435(11) 0.0074(11) 0.0033(9) 0.0089(10)
C1B 0.072(2) 0.052(2) 0.081(2) 0.0157(18) -0.0105(17) 0.0083(15)
C2B 0.0507(15) 0.0533(17) 0.0486(15) -0.0015(12) -0.0014(12) 0.0112(12)
C3B 0.056(2) 0.0555(16) 0.0611(18) -0.0054(13) -0.0021(16) 0.0031(15)
C4B 0.0504(17) 0.075(2) 0.0592(16) -0.0153(15) -0.0045(15) 0.0047(15)
C5B 0.061(2) 0.0478(18) 0.0481(13) 0.0074(14) 0.0119(15) 0.0204(13)
C6B 0.0584(18) 0.066(2) 0.0644(18) 0.0093(16) -0.0013(14) 0.0074(14)
C7B 0.0653(18) 0.0590(18) 0.0688(18) 0.0082(15) -0.0028(14) 0.0063(14)
C8B 0.0444(13) 0.0364(18) 0.0327(19) 0.0035(12) 0.0066(12) 0.0006(11)
C9B 0.052(2) 0.038(2) 0.0385(17) -0.0014(15) 0.0069(19) -0.0063(11)
C10B 0.0436(11) 0.049(3) 0.0406(17) -0.005(3) 0.0012(10) 0.0034(19)
C11B 0.0394(11) 0.033(2) 0.0429(11) -0.004(2) 0.0060(9) 0.0040(14)
C12B 0.0640(17) 0.0448(14) 0.098(3) 0.014(2) -0.015(2) -0.0084(12)
C13B 0.074(3) 0.057(3) 0.091(3) 0.0022(19) 0.005(3) -0.0304(18)
O2B 0.0435(9) 0.0324(17) 0.0781(11) 0.0036(16) -0.0060(7) 0.0018(13)
O3B 0.065(2) 0.0456(14) 0.062(2) 0.0115(10) 0.0023(14) -0.0184(12)
N3B 0.0488(18) 0.0521(16) 0.043(2) -0.0002(11) 0.0017(19) -0.0073(11)
N4B 0.0416(9) 0.036(2) 0.0494(19) 0.0027(18) 0.0006(9) 0.0051(15)
N5B 0.0557(17) 0.0603(14) 0.060(4) 0.0052(18) -0.012(2) -0.0006(12)
O1C 0.0626(11) 0.0561(12) 0.0844(14) 0.0088(10) -0.0218(10) 0.0077(9)
N1C 0.0410(11) 0.0504(12) 0.0455(11) 0.0052(9) 0.0040(9) 0.0092(9)
N2C 0.0655(16) 0.0275(13) 0.0435(11) 0.0074(11) 0.0033(9) 0.0089(10)
C1C 0.072(2) 0.052(2) 0.081(2) 0.0157(18) -0.0105(17) 0.0083(15)
C2C 0.0507(15) 0.0533(17) 0.0486(15) -0.0015(12) -0.0014(12) 0.0112(12)
C3C 0.056(2) 0.0555(16) 0.0611(18) -0.0054(13) -0.0021(16) 0.0031(15)
C4C 0.0504(17) 0.075(2) 0.0592(16) -0.0153(15) -0.0045(15) 0.0047(15)
C5C 0.061(2) 0.0478(18) 0.0481(13) 0.0074(14) 0.0119(15) 0.0204(13)
C6C 0.0584(18) 0.066(2) 0.0644(18) 0.0093(16) -0.0013(14) 0.0074(14)
C7C 0.0653(18) 0.0590(18) 0.0688(18) 0.0082(15) -0.0028(14) 0.0063(14)
C8C 0.0444(13) 0.0364(18) 0.0327(19) 0.0035(12) 0.0066(12) 0.0006(11)
C9C 0.052(2) 0.038(2) 0.0385(17) -0.0014(15) 0.0069(19) -0.0063(11)
C10C 0.0436(11) 0.049(3) 0.0406(17) -0.005(3) 0.0012(10) 0.0034(19)
C11C 0.0394(11) 0.033(2) 0.0429(11) -0.004(2) 0.0060(9) 0.0040(14)
C12C 0.0640(17) 0.0448(14) 0.098(3) 0.014(2) -0.015(2) -0.0084(12)
C13C 0.074(3) 0.057(3) 0.091(3) 0.0022(19) 0.005(3) -0.0304(18)
O2C 0.0435(9) 0.0324(17) 0.0781(11) 0.0036(16) -0.0060(7) 0.0018(13)
O3C 0.065(2) 0.0456(14) 0.062(2) 0.0115(10) 0.0023(14) -0.0184(12)
N3C 0.0488(18) 0.0521(16) 0.043(2) -0.0002(11) 0.0017(19) -0.0073(11)
N4C 0.0416(9) 0.036(2) 0.0494(19) 0.0027(18) 0.0006(9) 0.0051(15)
N5C 0.0557(17) 0.0603(14) 0.060(4) 0.0052(18) -0.012(2) -0.0006(12)

_geom_special_details            
;
 All esds (except the esd in the dihedral angle between two l.s. planes)
 are estimated using the full covariance matrix.  The cell esds are taken
 into account individually in the estimation of esds in distances, angles
 and torsion angles; correlations between esds in cell parameters are only
 used when they are defined by crystal symmetry.  An approximate (isotropic)
 treatment of cell esds is used for estimating esds involving l.s. planes.
;

loop_
_geom_bond_atom_site_label_1
_geom_bond_atom_site_label_2
_geom_bond_distance
_geom_bond_site_symmetry_2
_geom_bond_publ_flag
O1A C2A 1.374(2) . ?
O1A C1A 1.413(3) . ?
N1A N2A 1.245(2) . ?
N1A C5A 1.433(2) . ?
N2A C8A 1.397(2) . ?
C1A H1A 0.9600 . ?
C1A H1B 0.9600 . ?
C1A H1C 0.9600 . ?
C2A C3A 1.371(3) . ?
C2A C7A 1.385(3) . ?
C3A C4A 1.391(3) . ?
C3A H3A 0.9300 . ?
C4A C5A 1.374(3) . ?
C4A H4A 0.9300 . ?
C5A C6A 1.380(3) . ?
C6A C7A 1.373(3) . ?
C6A H6A 0.9300 . ?
C7A H7A 0.9300 . ?
C8A C11A 1.407(3) . ?
C8A C9A 1.411(3) . ?
C9A N3A 1.318(2) . ?
C9A O3A 1.336(2) . ?
C10A N5A 1.333(2) . ?
C10A N4A 1.342(2) . ?
C10A N3A 1.345(2) . ?
C11A N4A 1.321(2) . ?
C11A O2A 1.337(2) . ?
C12A O2A 1.440(2) . ?
C12A H12A 0.9600 . ?
C12A H12B 0.9600 . ?
C12A H12C 0.9600 . ?
C13A O3A 1.439(2) . ?
C13A H13A 0.9600 . ?
C13A H13B 0.9600 . ?
C13A H13C 0.9600 . ?
N5A H5A 0.8600 . ?
N5A H5B 0.8600 . ?
O1B C2B 1.371(3) . ?
O1B C1B 1.416(3) . ?
N1B N2B 1.274(3) . ?
N1B C5B 1.433(3) . ?
N2B C8B 1.382(3) . ?
C1B H1D 0.9600 . ?
C1B H1E 0.9600 . ?
C1B H1F 0.9600 . ?
C2B C7B 1.378(4) . ?
C2B C3B 1.380(4) . ?
C3B C4B 1.424(4) . ?
C3B H3B 0.9300 . ?
C4B C5B 1.381(4) . ?
C4B H4B 0.9300 . ?
C5B C6B 1.377(4) . ?
C6B C7B 1.353(4) . ?
C6B H6B 0.9300 . ?
C7B H7B 0.9300 . ?
C8B C11B 1.406(4) . ?
C8B C9B 1.414(4) . ?
C9B N3B 1.314(4) . ?
C9B O3B 1.340(3) . ?
C10B N5B 1.336(5) . ?
C10B N4B 1.343(4) . ?
C10B N3B 1.344(5) . ?
C11B N4B 1.319(3) . ?
C11B O2B 1.337(3) . ?
C12B O2B 1.472(4) . ?
C12B H12D 0.9600 . ?
C12B H12E 0.9600 . ?
C12B H12F 0.9600 . ?
C13B O3B 1.452(4) . ?
C13B H13D 0.9600 . ?
C13B H13E 0.9600 . ?
C13B H13F 0.9600 . ?
N5B H5C 0.8600 . ?
N5B H5D 0.8600 . ?
O1C C2C 1.387(11) . ?
O1C C1C 1.410(13) . ?
N1C N2C 1.181(11) . ?
N1C C5C 1.461(12) . ?
N2C C8C 1.392(13) . ?
C1C H1C1 0.9600 . ?
C1C H1C2 0.9600 . ?
C1C H1C3 0.9600 . ?
C2C C7C 1.372(14) . ?
C2C C3C 1.407(13) . ?
C3C C4C 1.290(12) . ?
C3C H3C 0.9300 . ?
C4C C5C 1.350(13) . ?
C4C H4C 0.9300 . ?
C5C C6C 1.350(13) . ?
C6C C7C 1.395(13) . ?
C6C H6C 0.9300 . ?
C7C H7C 0.9300 . ?
C8C C9C 1.392(14) . ?
C8C C11C 1.393(13) . ?
C9C O3C 1.324(14) . ?
C9C N3C 1.334(14) . ?
C10C N5C 1.339(16) . ?
C10C N3C 1.343(15) . ?
C10C N4C 1.357(15) . ?
C11C N4C 1.315(14) . ?
C11C O2C 1.351(14) . ?
C12C O2C 1.430(15) . ?
C12C H12G 0.9600 . ?
C12C H12H 0.9600 . ?
C12C H12I 0.9600 . ?
C13C O3C 1.449(16) . ?
C13C H13G 0.9600 . ?
C13C H13H 0.9600 . ?
C13C H13I 0.9600 . ?
N5C H5E 0.8600 . ?
N5C H5F 0.8600 . ?

loop_
_geom_angle_atom_site_label_1
_geom_angle_atom_site_label_2
_geom_angle_atom_site_label_3
_geom_angle
_geom_angle_site_symmetry_1
_geom_angle_site_symmetry_3
_geom_angle_publ_flag
C2A O1A C1A 118.66(17) . . ?
N2A N1A C5A 113.31(16) . . ?
N1A N2A C8A 117.76(16) . . ?
O1A C1A H1A 109.5 . . ?
O1A C1A H1B 109.5 . . ?
H1A C1A H1B 109.5 . . ?
O1A C1A H1C 109.5 . . ?
H1A C1A H1C 109.5 . . ?
H1B C1A H1C 109.5 . . ?
C3A C2A O1A 124.73(19) . . ?
C3A C2A C7A 120.09(18) . . ?
O1A C2A C7A 115.17(18) . . ?
C2A C3A C4A 119.4(2) . . ?
C2A C3A H3A 120.3 . . ?
C4A C3A H3A 120.3 . . ?
C5A C4A C3A 120.85(19) . . ?
C5A C4A H4A 119.6 . . ?
C3A C4A H4A 119.6 . . ?
C4A C5A C6A 119.03(18) . . ?
C4A C5A N1A 124.44(17) . . ?
C6A C5A N1A 116.53(18) . . ?
C7A C6A C5A 120.7(2) . . ?
C7A C6A H6A 119.6 . . ?
C5A C6A H6A 119.6 . . ?
C6A C7A C2A 119.93(19) . . ?
C6A C7A H7A 120.0 . . ?
C2A C7A H7A 120.0 . . ?
N2A C8A C11A 129.64(17) . . ?
N2A C8A C9A 116.85(16) . . ?
C11A C8A C9A 113.47(16) . . ?
N3A C9A O3A 118.35(17) . . ?
N3A C9A C8A 124.68(17) . . ?
O3A C9A C8A 116.98(16) . . ?
N5A C10A N4A 116.80(18) . . ?
N5A C10A N3A 116.72(18) . . ?
N4A C10A N3A 126.47(17) . . ?
N4A C11A O2A 117.87(17) . . ?
N4A C11A C8A 123.65(17) . . ?
O2A C11A C8A 118.46(16) . . ?
O2A C12A H12A 109.5 . . ?
O2A C12A H12B 109.5 . . ?
H12A C12A H12B 109.5 . . ?
O2A C12A H12C 109.5 . . ?
H12A C12A H12C 109.5 . . ?
H12B C12A H12C 109.5 . . ?
O3A C13A H13A 109.5 . . ?
O3A C13A H13B 109.5 . . ?
H13A C13A H13B 109.5 . . ?
O3A C13A H13C 109.5 . . ?
H13A C13A H13C 109.5 . . ?
H13B C13A H13C 109.5 . . ?
C11A O2A C12A 117.38(16) . . ?
C9A O3A C13A 117.24(16) . . ?
C9A N3A C10A 115.27(16) . . ?
C11A N4A C10A 116.30(16) . . ?
C10A N5A H5A 120.0 . . ?
C10A N5A H5B 120.0 . . ?
H5A N5A H5B 120.0 . . ?
C2B O1B C1B 119.4(2) . . ?
N2B N1B C5B 115.1(2) . . ?
N1B N2B C8B 118.7(2) . . ?
O1B C1B H1D 109.5 . . ?
O1B C1B H1E 109.5 . . ?
H1D C1B H1E 109.5 . . ?
O1B C1B H1F 109.5 . . ?
H1D C1B H1F 109.5 . . ?
H1E C1B H1F 109.5 . . ?
O1B C2B C7B 114.7(2) . . ?
O1B C2B C3B 124.5(3) . . ?
C7B C2B C3B 120.8(3) . . ?
C2B C3B C4B 117.7(3) . . ?
C2B C3B H3B 121.2 . . ?
C4B C3B H3B 121.2 . . ?
C5B C4B C3B 120.9(3) . . ?
C5B C4B H4B 119.6 . . ?
C3B C4B H4B 119.6 . . ?
C6B C5B C4B 118.4(3) . . ?
C6B C5B N1B 117.9(2) . . ?
C4B C5B N1B 123.7(3) . . ?
C7B C6B C5B 121.8(3) . . ?
C7B C6B H6B 119.1 . . ?
C5B C6B H6B 119.1 . . ?
C6B C7B C2B 120.3(3) . . ?
C6B C7B H7B 119.8 . . ?
C2B C7B H7B 119.8 . . ?
N2B C8B C11B 130.1(3) . . ?
N2B C8B C9B 116.4(3) . . ?
C11B C8B C9B 113.5(3) . . ?
N3B C9B O3B 119.3(3) . . ?
N3B C9B C8B 124.7(3) . . ?
O3B C9B C8B 116.0(3) . . ?
N5B C10B N4B 117.0(4) . . ?
N5B C10B N3B 116.9(5) . . ?
N4B C10B N3B 126.0(4) . . ?
N4B C11B O2B 118.3(3) . . ?
N4B C11B C8B 123.1(3) . . ?
O2B C11B C8B 118.6(3) . . ?
O2B C12B H12D 109.5 . . ?
O2B C12B H12E 109.5 . . ?
H12D C12B H12E 109.5 . . ?
O2B C12B H12F 109.5 . . ?
H12D C12B H12F 109.5 . . ?
H12E C12B H12F 109.5 . . ?
O3B C13B H13D 109.5 . . ?
O3B C13B H13E 109.5 . . ?
H13D C13B H13E 109.5 . . ?
O3B C13B H13F 109.5 . . ?
H13D C13B H13F 109.5 . . ?
H13E C13B H13F 109.5 . . ?
C11B O2B C12B 117.4(3) . . ?
C9B O3B C13B 117.3(5) . . ?
C9B N3B C10B 115.1(4) . . ?
C11B N4B C10B 116.7(3) . . ?
C10B N5B H5C 120.0 . . ?
C10B N5B H5D 120.0 . . ?
H5C N5B H5D 120.0 . . ?
C2C O1C C1C 114.9(11) . . ?
N2C N1C C5C 109.6(10) . . ?
N1C N2C C8C 119.2(12) . . ?
O1C C1C H1C1 109.5 . . ?
O1C C1C H1C2 109.5 . . ?
H1C1 C1C H1C2 109.5 . . ?
O1C C1C H1C3 109.5 . . ?
H1C1 C1C H1C3 109.5 . . ?
H1C2 C1C H1C3 109.5 . . ?
C7C C2C O1C 129.3(12) . . ?
C7C C2C C3C 120.0(10) . . ?
O1C C2C C3C 110.7(11) . . ?
C4C C3C C2C 121.7(12) . . ?
C4C C3C H3C 119.1 . . ?
C2C C3C H3C 119.1 . . ?
C3C C4C C5C 119.1(12) . . ?
C3C C4C H4C 120.4 . . ?
C5C C4C H4C 120.4 . . ?
C4C C5C C6C 120.9(11) . . ?
C4C C5C N1C 89.2(9) . . ?
C6C C5C N1C 149.3(12) . . ?
C5C C6C C7C 121.1(12) . . ?
C5C C6C H6C 119.5 . . ?
C7C C6C H6C 119.5 . . ?
C2C C7C C6C 115.9(12) . . ?
C2C C7C H7C 122.1 . . ?
C6C C7C H7C 122.1 . . ?
C9C C8C N2C 125.0(14) . . ?
C9C C8C C11C 112.8(15) . . ?
N2C C8C C11C 121.0(14) . . ?
O3C C9C N3C 115.8(18) . . ?
O3C C9C C8C 121.3(18) . . ?
N3C C9C C8C 122.3(17) . . ?
N5C C10C N3C 117(3) . . ?
N5C C10C N4C 114(2) . . ?
N3C C10C N4C 128(2) . . ?
N4C C11C O2C 118.0(16) . . ?
N4C C11C C8C 126.0(17) . . ?
O2C C11C C8C 114.9(15) . . ?
O2C C12C H12G 109.5 . . ?
O2C C12C H12H 109.5 . . ?
H12G C12C H12H 109.5 . . ?
O2C C12C H12I 109.5 . . ?
H12G C12C H12I 109.5 . . ?
H12H C12C H12I 109.5 . . ?
O3C C13C H13G 109.5 . . ?
O3C C13C H13H 109.5 . . ?
H13G C13C H13H 109.5 . . ?
O3C C13C H13I 109.5 . . ?
H13G C13C H13I 109.5 . . ?
H13H C13C H13I 109.5 . . ?
C11C O2C C12C 111.8(18) . . ?
C9C O3C C13C 120(2) . . ?
C9C N3C C10C 115.6(18) . . ?
C11C N4C C10C 112.3(17) . . ?
C10C N5C H5E 120.0 . . ?
C10C N5C H5F 120.0 . . ?
H5E N5C H5F 120.0 . . ?

loop_
_geom_torsion_atom_site_label_1
_geom_torsion_atom_site_label_2
_geom_torsion_atom_site_label_3
_geom_torsion_atom_site_label_4
_geom_torsion
_geom_torsion_site_symmetry_1
_geom_torsion_site_symmetry_2
_geom_torsion_site_symmetry_3
_geom_torsion_site_symmetry_4
_geom_torsion_publ_flag
C5A N1A N2A C8A -179.57(16) . . . . ?
C1A O1A C2A C3A -13.3(3) . . . . ?
C1A O1A C2A C7A 167.5(2) . . . . ?
O1A C2A C3A C4A -179.0(2) . . . . ?
C7A C2A C3A C4A 0.1(3) . . . . ?
C2A C3A C4A C5A 0.4(3) . . . . ?
C3A C4A C5A C6A -0.4(3) . . . . ?
C3A C4A C5A N1A 178.9(2) . . . . ?
N2A N1A C5A C4A 2.5(3) . . . . ?
N2A N1A C5A C6A -178.27(19) . . . . ?
C4A C5A C6A C7A -0.3(3) . . . . ?
N1A C5A C6A C7A -179.6(2) . . . . ?
C5A C6A C7A C2A 0.8(3) . . . . ?
C3A C2A C7A C6A -0.7(3) . . . . ?
O1A C2A C7A C6A 178.4(2) . . . . ?
N1A N2A C8A C11A 14.7(3) . . . . ?
N1A N2A C8A C9A -167.68(18) . . . . ?
N2A C8A C9A N3A 178.61(18) . . . . ?
C11A C8A C9A N3A -3.4(3) . . . . ?
N2A C8A C9A O3A -1.6(3) . . . . ?
C11A C8A C9A O3A 176.38(18) . . . . ?
N2A C8A C11A N4A -179.90(19) . . . . ?
C9A C8A C11A N4A 2.4(3) . . . . ?
N2A C8A C11A O2A 1.8(3) . . . . ?
C9A C8A C11A O2A -175.84(18) . . . . ?
N4A C11A O2A C12A -4.4(3) . . . . ?
C8A C11A O2A C12A 174.0(2) . . . . ?
N3A C9A O3A C13A 2.1(3) . . . . ?
C8A C9A O3A C13A -177.7(2) . . . . ?
O3A C9A N3A C10A -178.87(18) . . . . ?
C8A C9A N3A C10A 0.9(3) . . . . ?
N5A C10A N3A C9A -178.22(19) . . . . ?
N4A C10A N3A C9A 3.0(3) . . . . ?
O2A C11A N4A C10A 179.14(19) . . . . ?
C8A C11A N4A C10A 0.8(3) . . . . ?
N5A C10A N4A C11A 177.3(2) . . . . ?
N3A C10A N4A C11A -3.9(3) . . . . ?
C5B N1B N2B C8B -179.5(3) . . . . ?
C1B O1B C2B C7B -171.8(3) . . . . ?
C1B O1B C2B C3B 8.9(4) . . . . ?
O1B C2B C3B C4B 178.7(3) . . . . ?
C7B C2B C3B C4B -0.5(4) . . . . ?
C2B C3B C4B C5B 0.7(4) . . . . ?
C3B C4B C5B C6B 0.2(4) . . . . ?
C3B C4B C5B N1B -179.9(3) . . . . ?
N2B N1B C5B C6B -165.1(2) . . . . ?
N2B N1B C5B C4B 15.0(4) . . . . ?
C4B C5B C6B C7B -1.4(4) . . . . ?
N1B C5B C6B C7B 178.6(3) . . . . ?
C5B C6B C7B C2B 1.7(5) . . . . ?
O1B C2B C7B C6B -180.0(3) . . . . ?
C3B C2B C7B C6B -0.7(4) . . . . ?
N1B N2B C8B C11B -13.0(8) . . . . ?
N1B N2B C8B C9B 166.9(5) . . . . ?
N2B C8B C9B N3B -173.8(9) . . . . ?
C11B C8B C9B N3B 6.1(13) . . . . ?
N2B C8B C9B O3B 6.3(11) . . . . ?
C11B C8B C9B O3B -173.8(8) . . . . ?
N2B C8B C11B N4B 174.9(7) . . . . ?
C9B C8B C11B N4B -5.0(12) . . . . ?
N2B C8B C11B O2B -8.2(11) . . . . ?
C9B C8B C11B O2B 171.8(7) . . . . ?
N4B C11B O2B C12B 8.1(11) . . . . ?
C8B C11B O2B C12B -168.9(6) . . . . ?
N3B C9B O3B C13B -4.9(14) . . . . ?
C8B C9B O3B C13B 175.0(9) . . . . ?
O3B C9B N3B C10B -179.7(14) . . . . ?
C8B C9B N3B C10B 0.4(19) . . . . ?
N5B C10B N3B C9B 174.9(15) . . . . ?
N4B C10B N3B C9B -9(3) . . . . ?
O2B C11B N4B C10B -179.2(13) . . . . ?
C8B C11B N4B C10B -2.3(17) . . . . ?
N5B C10B N4B C11B -173.9(15) . . . . ?
N3B C10B N4B C11B 10(3) . . . . ?
C5C N1C N2C C8C 172.7(19) . . . . ?
C1C O1C C2C C7C -6(3) . . . . ?
C1C O1C C2C C3C 171.7(16) . . . . ?
C7C C2C C3C C4C -1(3) . . . . ?
O1C C2C C3C C4C -178.9(13) . . . . ?
C2C C3C C4C C5C -8(2) . . . . ?
C3C C4C C5C C6C 14(3) . . . . ?
C3C C4C C5C N1C -172.1(14) . . . . ?
N2C N1C C5C C4C -179.8(13) . . . . ?
N2C N1C C5C C6C -10(4) . . . . ?
C4C C5C C6C C7C -11(3) . . . . ?
N1C C5C C6C C7C -179(2) . . . . ?
O1C C2C C7C C6C -178.4(17) . . . . ?
C3C C2C C7C C6C 4(3) . . . . ?
C5C C6C C7C C2C 2(3) . . . . ?
N1C N2C C8C C9C 5(5) . . . . ?
N1C N2C C8C C11C 171(3) . . . . ?
N2C C8C C9C O3C -3(7) . . . . ?
C11C C8C C9C O3C -170(5) . . . . ?
N2C C8C C9C N3C -173(4) . . . . ?
C11C C8C C9C N3C 19(7) . . . . ?
C9C C8C C11C N4C -22(7) . . . . ?
N2C C8C C11C N4C 170(4) . . . . ?
C9C C8C C11C O2C 171(4) . . . . ?
N2C C8C C11C O2C 3(6) . . . . ?
N4C C11C O2C C12C -13(6) . . . . ?
C8C C11C O2C C12C 155(3) . . . . ?
N3C C9C O3C C13C -16(8) . . . . ?
C8C C9C O3C C13C 173(5) . . . . ?
O3C C9C N3C C10C 178(7) . . . . ?
C8C C9C N3C C10C -11(10) . . . . ?
N5C C10C N3C C9C 168(8) . . . . ?
N4C C10C N3C C9C 3(15) . . . . ?
O2C C11C N4C C10C -179(6) . . . . ?
C8C C11C N4C C10C 14(9) . . . . ?
N5C C10C N4C C11C -170(7) . . . . ?
N3C C10C N4C C11C -4(14) . . . . ?

_refine_diff_density_max         0.269
_refine_diff_density_min         -0.272
_refine_diff_density_rms         0.036

_shelx_res_file                  
;
TITL Compound X
    shelx.res
    created by SHELXL-2016/6 at 16:15:13 on 26-Mar-2021
CELL  0.71073  13.7630  13.5520  30.3860   90.000   90.000   90.000
ZERR    16.00   0.0016   0.0039   0.0088    0.000    0.000    0.000
LATT   1
SYMM  1/2 - X, - Y, 1/2 + Z
SYMM  1/2 + X, 1/2 - Y, - Z
SYMM  - X, 1/2 + Y, 1/2 - Z
SFAC  C    H    N    O
DISP C 0.0033 0.0016
DISP H 0 0
DISP N 0.0061 0.0033
DISP O 0.0106 0.006
UNIT  208 240 80 48
OMIT 1 1 1
MERG   2
MORE -1
FMAP   2
PLAN    10
SIZE 0.3 0.4 0.4
ACTA
EADP C8B C8C
EADP N1B N1C
EADP N2B N2C
EADP C1B C1C
EADP C2B C2C
EADP C3B C3C
EADP C4B C4C
EADP C5B C5C
EADP C6B C6C
EADP C7B C7C
EADP C9B C9C
EADP C10B C10C
EADP C11B C11C
EADP C12B C12C
EADP C13B C13C
EADP O1B O1C
EADP O2B O2C
EADP O3B O3C
EADP N3B N3C
EADP N4B N4C
EADP N5B N5C
BOND
BOND   $H
CONF
LIST   4
L.S.  50
WGHT    0.061200    2.009800
EXTI    0.004913
FVAR       0.59245   0.82532
O1A   4    0.142935    0.199613    0.965521    11.00000    0.10847    0.03043 =
         0.06707    0.00525   -0.01127    0.00097
N1A   3    0.122878    0.590739    0.910290    11.00000    0.07471    0.03609 =
         0.04862    0.00277   -0.00228   -0.00017
N2A   3    0.110933    0.655010    0.939039    11.00000    0.06237    0.03242 =
         0.04892   -0.00045   -0.00399   -0.00049
C1A   1    0.151411    0.171180    1.010097    11.00000    0.10664    0.04760 =
         0.08307    0.02276   -0.01899   -0.00689
AFIX 137
H1A   2    0.158397    0.100812    1.011883    11.00000   -1.50000
H1B   2    0.094208    0.191102    1.025843    11.00000   -1.50000
H1C   2    0.207384    0.202310    1.022850    11.00000   -1.50000
AFIX   0
C2A   1    0.138354    0.298419    0.955613    11.00000    0.05911    0.03101 =
         0.05646    0.00239   -0.00769   -0.00093
C3A   1    0.122411    0.371959    0.985728    11.00000    0.08536    0.04174 =
         0.04656    0.00208   -0.00345    0.00058
AFIX  43
H3A   2    0.114761    0.356830    1.015379    11.00000   -1.20000
AFIX   0
C4A   1    0.117779    0.469454    0.971527    11.00000    0.07787    0.03674 =
         0.04925   -0.00685   -0.00358    0.00497
AFIX  43
H4A   2    0.107422    0.519546    0.991914    11.00000   -1.20000
AFIX   0
C5A   1    0.128310    0.492673    0.927771    11.00000    0.05559    0.03514 =
         0.04593    0.00185   -0.00351   -0.00203
C6A   1    0.144216    0.417739    0.897870    11.00000    0.07754    0.04243 =
         0.04605    0.00077    0.00207   -0.00185
AFIX  43
H6A   2    0.151177    0.432713    0.868168    11.00000   -1.20000
AFIX   0
C7A   1    0.149874    0.321335    0.911503    11.00000    0.07809    0.03788 =
         0.05477   -0.00562   -0.00057    0.00019
AFIX  43
H7A   2    0.161431    0.271466    0.891140    11.00000   -1.20000
AFIX   0
C8A   1    0.104028    0.753159    0.925316    11.00000    0.05634    0.03111 =
         0.04308    0.00186   -0.00412   -0.00071
C9A   1    0.110076    0.826162    0.958291    11.00000    0.05573    0.03703 =
         0.04050    0.00348   -0.00224   -0.00069
C10A  1    0.095582    0.948302    0.908587    11.00000    0.06536    0.03260 =
         0.04760    0.00252   -0.00157    0.00079
C11A  1    0.088391    0.791799    0.882925    11.00000    0.05999    0.03635 =
         0.04175   -0.00164   -0.00646    0.00118
C12A  1    0.049977    0.769869    0.807404    11.00000    0.12951    0.05982 =
         0.04391    0.00287   -0.02626    0.00554
AFIX 137
H12A  2    0.050432    0.718639    0.785585    11.00000   -1.50000
H12B  2    0.096288    0.819810    0.799527    11.00000   -1.50000
H12C  2   -0.013709    0.798543    0.808989    11.00000   -1.50000
AFIX   0
C13A  1    0.121910    0.868877    1.033727    11.00000    0.13127    0.05383 =
         0.03946   -0.00589   -0.00833    0.00182
AFIX 137
H13A  2    0.178551    0.909378    1.030024    11.00000   -1.50000
H13B  2    0.124096    0.837430    1.062019    11.00000   -1.50000
H13C  2    0.064712    0.909187    1.031786    11.00000   -1.50000
AFIX   0
O2A   4    0.075362    0.728784    0.849576    11.00000    0.10580    0.04013 =
         0.04259   -0.00153   -0.01917    0.00246
O3A   4    0.119471    0.794906    0.999788    11.00000    0.10021    0.03902 =
         0.03898    0.00147   -0.00542   -0.00024
N3A   3    0.106829    0.921972    0.950967    11.00000    0.06617    0.03265 =
         0.04397    0.00022   -0.00153    0.00100
N4A   3    0.083460    0.887201    0.874281    11.00000    0.07861    0.03513 =
         0.04500    0.00333   -0.00660    0.00202
N5A   3    0.094695    1.044716    0.899946    11.00000    0.12793    0.03210 =
         0.05085    0.00448   -0.00605    0.00012
AFIX  93
H5A   2    0.086620    1.065037    0.873384    11.00000   -1.20000
H5B   2    0.102198    1.086608    0.920931    11.00000   -1.20000
AFIX   0
SAME O1A > N5A
PART    1  21
O1B   4    0.887637    0.493246    0.909177    21.00000    0.06258    0.05609 =
         0.08442    0.00877   -0.02184    0.00771
N1B   3    0.610506    0.720038    0.821997    21.00000    0.04103    0.05044 =
         0.04545    0.00516    0.00402    0.00917
N2B   3    0.522938    0.689753    0.820728    21.00000    0.06545    0.02748 =
         0.04354    0.00738    0.00329    0.00894
C1B   1    0.881196    0.390112    0.916121    21.00000    0.07170    0.05154 =
         0.08126    0.01572   -0.01051    0.00827
AFIX 137
H1D   2    0.875376    0.357137    0.888284    21.00000   -1.50000
H1E   2    0.825208    0.375791    0.933849    21.00000   -1.50000
H1F   2    0.938638    0.367499    0.930937    21.00000   -1.50000
AFIX   0
C2B   1    0.814309    0.540901    0.887262    21.00000    0.05073    0.05325 =
         0.04863   -0.00153   -0.00141    0.01124
C3B   1    0.726721    0.498231    0.875990    21.00000    0.05625    0.05554 =
         0.06106   -0.00537   -0.00215    0.00307
AFIX  43
H3B   2    0.713641    0.432515    0.882520    21.00000   -1.20000
AFIX   0
C4B   1    0.657080    0.558315    0.854018    21.00000    0.05044    0.07497 =
         0.05917   -0.01529   -0.00452    0.00473
AFIX  43
H4B   2    0.597143    0.531722    0.846334    21.00000   -1.20000
AFIX   0
C5B   1    0.677337    0.655577    0.843961    21.00000    0.06092    0.04785 =
         0.04812    0.00740    0.01187    0.02043
C6B   1    0.766718    0.693122    0.855571    21.00000    0.05845    0.06590 =
         0.06437    0.00930   -0.00133    0.00740
AFIX  43
H6B   2    0.781613    0.758078    0.848363    21.00000   -1.20000
AFIX   0
C7B   1    0.833432    0.638122    0.877169    21.00000    0.06526    0.05900 =
         0.06885    0.00822   -0.00277    0.00635
AFIX  43
H7B   2    0.892517    0.666057    0.885251    21.00000   -1.20000
AFIX   0
C8B   1    0.454115    0.747327    0.799809    21.00000    0.04445    0.03639 =
         0.03272    0.00351    0.00660    0.00065
C9B   1    0.363675    0.701945    0.790969    21.00000    0.05224    0.03799 =
         0.03850   -0.00136    0.00687   -0.00630
C10B  1    0.312168    0.833161    0.752504    21.00000    0.04362    0.04894 =
         0.04063   -0.00452    0.00116    0.00345
C11B  1    0.459323    0.845862    0.785475    21.00000    0.03935    0.03279 =
         0.04288   -0.00386    0.00595    0.00402
C12B  1    0.532182    1.006639    0.788738    21.00000    0.06400    0.04484 =
         0.09773    0.01369   -0.01479   -0.00841
AFIX 137
H12D  2    0.519492    1.018313    0.758111    21.00000   -1.50000
H12E  2    0.593044    1.036315    0.796678    21.00000   -1.50000
H12F  2    0.481062    1.035050    0.806101    21.00000   -1.50000
AFIX   0
C13B  1    0.256380    0.566114    0.802298    21.00000    0.07442    0.05728 =
         0.09070    0.00221    0.00455   -0.03041
AFIX 137
H13D  2    0.236417    0.571363    0.772116    21.00000   -1.50000
H13E  2    0.210149    0.599328    0.820744    21.00000   -1.50000
H13F  2    0.259807    0.497789    0.810493    21.00000   -1.50000
AFIX   0
O2B   4    0.536702    0.899669    0.796901    21.00000    0.04350    0.03241 =
         0.07814    0.00355   -0.00601    0.00182
O3B   4    0.351342    0.611294    0.807654    21.00000    0.06457    0.04559 =
         0.06206    0.01148    0.00227   -0.01845
N3B   3    0.293167    0.742399    0.768092    21.00000    0.04883    0.05209 =
         0.04331   -0.00023    0.00166   -0.00730
N4B   3    0.389373    0.889105    0.762939    21.00000    0.04157    0.03633 =
         0.04936    0.00270    0.00057    0.00507
N5B   3    0.245336    0.873632    0.726197    21.00000    0.05573    0.06025 =
         0.05987    0.00516   -0.01208   -0.00061
AFIX  93
H5C   2    0.252894    0.932962    0.716755    21.00000   -1.20000
H5D   2    0.194768    0.840348    0.718709    21.00000   -1.20000
AFIX   0
SAME O1A > N5A
PART    2 -21
O1C   4    0.806217    0.415814    0.906532   -21.00000    0.06258    0.05609 =
         0.08442    0.00877   -0.02184    0.00771
N1C   3    0.545195    0.646964    0.827745   -21.00000    0.04103    0.05044 =
         0.04545    0.00516    0.00402    0.00917
N2C   3    0.544931    0.729715    0.815572   -21.00000    0.06545    0.02748 =
         0.04354    0.00738    0.00329    0.00894
C1C   1    0.907403    0.426004    0.912184   -21.00000    0.07170    0.05154 =
         0.08126    0.01572   -0.01051    0.00827
AFIX  33
H1C1  2    0.932090    0.370082    0.928029   -21.00000   -1.50000
H1C2  2    0.938283    0.429688    0.883903   -21.00000   -1.50000
H1C3  2    0.920732    0.485180    0.928467   -21.00000   -1.50000
AFIX   0
C2C   1    0.761963    0.492533    0.883955   -21.00000    0.05073    0.05325 =
         0.04863   -0.00153   -0.00141    0.01124
C3C   1    0.664494    0.469508    0.874546   -21.00000    0.05625    0.05554 =
         0.06106   -0.00537   -0.00215    0.00307
AFIX  43
H3C   2    0.639266    0.409500    0.884028   -21.00000   -1.20000
AFIX   0
C4C   1    0.609180    0.529489    0.853101   -21.00000    0.05044    0.07497 =
         0.05917   -0.01529   -0.00452    0.00473
AFIX  43
H4C   2    0.547650    0.509793    0.843998   -21.00000   -1.20000
AFIX   0
C5C   1    0.641810    0.621210    0.844053   -21.00000    0.06092    0.04785 =
         0.04812    0.00740    0.01187    0.02043
C6C   1    0.736727    0.644163    0.848599   -21.00000    0.05845    0.06590 =
         0.06437    0.00930   -0.00133    0.00740
AFIX  43
H6C   2    0.759696    0.703715    0.837505   -21.00000   -1.20000
AFIX   0
C7C   1    0.800915    0.580024    0.869665   -21.00000    0.06526    0.05900 =
         0.06885    0.00822   -0.00277    0.00635
AFIX  43
H7C   2    0.866094    0.595614    0.873769   -21.00000   -1.20000
AFIX   0
C8C   1    0.463269    0.766350    0.794028   -21.00000    0.04445    0.03639 =
         0.03272    0.00351    0.00660    0.00065
C9C   1    0.376644    0.714994    0.788179   -21.00000    0.05224    0.03799 =
         0.03850   -0.00136    0.00687   -0.00630
C10C  1    0.312705    0.844691    0.751147   -21.00000    0.04362    0.04894 =
         0.04063   -0.00452    0.00116    0.00345
C11C  1    0.454759    0.866440    0.784346   -21.00000    0.03935    0.03279 =
         0.04288   -0.00386    0.00595    0.00402
C12C  1    0.538929    1.009621    0.769667   -21.00000    0.06400    0.04484 =
         0.09773    0.01369   -0.01479   -0.00841
AFIX 137
H12G  2    0.545127    0.992205    0.739172   -21.00000   -1.50000
H12H  2    0.594693    1.047116    0.778643   -21.00000   -1.50000
H12I  2    0.481306    1.048468    0.773762   -21.00000   -1.50000
AFIX   0
C13C  1    0.272600    0.575510    0.799922   -21.00000    0.07442    0.05728 =
         0.09070    0.00221    0.00455   -0.03041
AFIX 137
H13G  2    0.242209    0.590086    0.772238   -21.00000   -1.50000
H13H  2    0.232701    0.599781    0.823468   -21.00000   -1.50000
H13I  2    0.280345    0.505418    0.802856   -21.00000   -1.50000
AFIX   0
O2C   4    0.532467    0.921816    0.795629   -21.00000    0.04350    0.03241 =
         0.07814    0.00355   -0.00601    0.00182
O3C   4    0.366970    0.622657    0.801741   -21.00000    0.06457    0.04559 =
         0.06206    0.01148    0.00227   -0.01845
N3C   3    0.304133    0.750028    0.763595   -21.00000    0.04883    0.05209 =
         0.04331   -0.00023    0.00166   -0.00730
N4C   3    0.387829    0.906968    0.759288   -21.00000    0.04157    0.03633 =
         0.04936    0.00270    0.00057    0.00507
N5C   3    0.251547    0.877316    0.720117   -21.00000    0.05573    0.06025 =
         0.05987    0.00516   -0.01208   -0.00061
AFIX  93
H5E   2    0.209000    0.838067    0.709015   -21.00000   -1.20000
H5F   2    0.254814    0.937518    0.711289   -21.00000   -1.20000
PART    0
AFIX   0
HKLF    4


REM  Compound X
REM R1 =  0.0535 for    4136 Fo > 4sig(Fo)  and  0.0960 for all    6430 data
REM    452 parameters refined using    153 restraints

END

WGHT      0.0612      2.0061

REM Highest difference peak  0.269,  deepest hole -0.272,  1-sigma level  0.036
Q1    1   0.6473  0.4887  0.8666  11.00000  0.05    0.27
Q2    1   0.1218  0.6201  0.9673  11.00000  0.05    0.22
Q3    1   0.0149  0.7240  0.8688  11.00000  0.05    0.22
Q4    1   0.4861  1.0265  0.7694  11.00000  0.05    0.17
Q5    1   0.1130  0.7670  0.9072  11.00000  0.05    0.16
Q6    1   0.4860  0.7265  0.8104  11.00000  0.05    0.15
Q7    1   0.7709  0.6272  0.8676  11.00000  0.05    0.15
Q8    1   0.1413  1.0827  0.9205  11.00000  0.05    0.15
Q9    1   0.2639  0.5202  0.8390  11.00000  0.05    0.15
Q10   1   0.1365  0.7853  0.9387  11.00000  0.05    0.14
;
_shelx_res_checksum              23101

_exptl_crystal_recrystallization_method 
'Re-crystallisation from solvent: acetone'
####################################################################### 
# 
# This file contains crystal structure data downloaded from the 
# Cambridge Structural Database (CSD) hosted by the Cambridge 
# Crystallographic Data Centre (CCDC).
# 
# Full information about CCDC data access policies and citation 
# guidelines are available at http://www.ccdc.cam.ac.uk/access/V1 
# 
# Audit and citation data items may have been added by the CCDC. 
# Please retain this information to preserve the provenance of 
# this file and to allow appropriate attribution of the data. 
# 
#######################################################################

data_shelx_CCDC3
_database_code_depnum_ccdc_archive 'CCDC 2073785'
loop_
_audit_author_name
_audit_author_address
'Roberto Centore'
;University of Naples Federico II
Italy
;
_audit_update_record             
;
2021-03-28 deposited with the CCDC.	2021-07-15 downloaded from the CCDC.
;

_audit_creation_method           SHELXL-2016/6
_shelx_SHELXL_version_number     2016/6
_chemical_name_systematic        
'bis (<i>E</i>)-4,6-dimethoxy-5-(p-tolyldiazenyl)pyrimidin-2-amine-<i>co</i>-adipic acid'
_chemical_formula_moiety         'C13 H15 N5 O2, 0.5(C6 H10 O4)'
_chemical_formula_sum            'C16 H20 N5 O4'
_chemical_formula_weight         346.37

loop_
_atom_type_symbol
_atom_type_description
_atom_type_scat_dispersion_real
_atom_type_scat_dispersion_imag
_atom_type_scat_source
C C 0.0033 0.0016 'International Tables Vol C Tables 4.2.6.8 and 6.1.1.4'
H H 0.0000 0.0000 'International Tables Vol C Tables 4.2.6.8 and 6.1.1.4'
N N 0.0061 0.0033 'International Tables Vol C Tables 4.2.6.8 and 6.1.1.4'
O O 0.0106 0.0060 'International Tables Vol C Tables 4.2.6.8 and 6.1.1.4'

_space_group_crystal_system      triclinic
_space_group_IT_number           2
_space_group_name_H-M_alt        'P -1'
_space_group_name_Hall           '-P 1'

_shelx_space_group_comment       
;
The symmetry employed for this shelxl refinement is uniquely defined
by the following loop, which should always be used as a source of
symmetry information in preference to the above space-group names.
They are only intended as comments.
;

loop_
_space_group_symop_operation_xyz
'x, y, z'
'-x, -y, -z'

_cell_length_a                   8.1330(10)
_cell_length_b                   9.5050(12)
_cell_length_c                   11.7310(12)
_cell_angle_alpha                95.988(11)
_cell_angle_beta                 110.027(12)
_cell_angle_gamma                92.936(9)
_cell_volume                     843.69(18)
_cell_formula_units_Z            2
_cell_measurement_temperature    293(2)
_cell_measurement_reflns_used    120
_cell_measurement_theta_min      3.250
_cell_measurement_theta_max      20.822

_exptl_crystal_description       prism
_exptl_crystal_colour            orange
_exptl_crystal_density_diffrn    1.363
_exptl_crystal_F_000             366
_exptl_crystal_size_max          0.400
_exptl_crystal_size_mid          0.400
_exptl_crystal_size_min          0.300
_exptl_absorpt_coefficient_mu    0.101
_shelx_estimated_absorpt_T_min   0.961
_shelx_estimated_absorpt_T_max   0.970
_exptl_absorpt_correction_type   multi-scan
_exptl_absorpt_correction_T_min  0.950
_exptl_absorpt_correction_T_max  0.960
_exptl_absorpt_process_details   
;
 <i>SADABS</i> (Bruker, 2001)
;
_diffrn_ambient_temperature      293(2)
_diffrn_radiation_probe          x-ray
_diffrn_radiation_wavelength     0.71073
_diffrn_radiation_type           MoK\a
_diffrn_radiation_source         'normal-focus sealed tube'
_diffrn_radiation_monochromator  graphite
_diffrn_measurement_device_type  'Bruker-Nonius KappaCCD'
_diffrn_measurement_device       'four-circle diffractometer'
_diffrn_detector                 'CCD plate'
_diffrn_detector_type            
;
Bruker-Nonius 95mm CCD camera on \k-goniostat
;
_diffrn_detector_area_resol_mean 9
_diffrn_measurement_method       
;
CCD rotation images, thick slices
;

_diffrn_reflns_number            8542
_diffrn_reflns_av_unetI/netI     0.0449
_diffrn_reflns_av_R_equivalents  0.0344
_diffrn_reflns_limit_h_min       -10
_diffrn_reflns_limit_h_max       10
_diffrn_reflns_limit_k_min       -12
_diffrn_reflns_limit_k_max       11
_diffrn_reflns_limit_l_min       -15
_diffrn_reflns_limit_l_max       15
_diffrn_reflns_theta_min         2.673
_diffrn_reflns_theta_max         27.498
_diffrn_reflns_theta_full        25.242
_diffrn_measured_fraction_theta_max 0.985
_diffrn_measured_fraction_theta_full 0.993
_diffrn_reflns_Laue_measured_fraction_max 0.985
_diffrn_reflns_Laue_measured_fraction_full 0.993
_diffrn_reflns_point_group_measured_fraction_max 0.985
_diffrn_reflns_point_group_measured_fraction_full 0.993
_reflns_number_total             3831
_reflns_number_gt                2446
_reflns_threshold_expression     'I > 2\s(I)'
_reflns_Friedel_coverage         0.000
_reflns_Friedel_fraction_max     .
_reflns_Friedel_fraction_full    .

_reflns_special_details          
;
 Reflections were merged by SHELXL according to the crystal
 class for the calculation of statistics and refinement.
 
 _reflns_Friedel_fraction is defined as the number of unique
 Friedel pairs measured divided by the number that would be
 possible theoretically, ignoring centric projections and
 systematic absences.
;

_computing_data_collection       '<i>Collect</i> (Nonius, 1999)'
_computing_cell_refinement       
;
Dirax/lsq (Duisenberg <i>et al.</i>, 2000)
;
_computing_data_reduction        
;
EvalCCD (Duisenberg <i>et al.</i>, 2003)
;
_computing_structure_solution    
;
SIR97 (Altomare <i>et al.</i>, 1999)
;
_computing_structure_refinement  'SHELXL-2016/6 (Sheldrick, 2015)'
_computing_molecular_graphics    
;
Ortep-3 for Windows (Farrugia, 2012) and 
Mercury (Macrae <i>et al.</i>, 2006)
;
_computing_publication_material  
;
WinGX (Farrugia, 2012) and
OLEX2 (Dolomanov <i>et al.</i>, 2009)
;

_refine_ls_structure_factor_coef Fsqd
_refine_ls_matrix_type           full
_refine_ls_weighting_scheme      calc
_refine_ls_weighting_details     
'w=1/[\s^2^(Fo^2^)+(0.0813P)^2^+0.1367P] where P=(Fo^2^+2Fc^2^)/3'
_atom_sites_solution_primary     direct
_atom_sites_solution_secondary   difmap
_atom_sites_solution_hydrogens   mixed
_refine_ls_hydrogen_treatment    mixed
_refine_ls_extinction_method     none
_refine_ls_number_reflns         3831
_refine_ls_number_parameters     238
_refine_ls_number_restraints     0
_refine_ls_R_factor_all          0.0909
_refine_ls_R_factor_gt           0.0503
_refine_ls_wR_factor_ref         0.1581
_refine_ls_wR_factor_gt          0.1328
_refine_ls_goodness_of_fit_ref   1.033
_refine_ls_restrained_S_all      1.033
_refine_ls_shift/su_max          0.000
_refine_ls_shift/su_mean         0.000

loop_
_atom_site_label
_atom_site_type_symbol
_atom_site_fract_x
_atom_site_fract_y
_atom_site_fract_z
_atom_site_U_iso_or_equiv
_atom_site_adp_type
_atom_site_occupancy
_atom_site_site_symmetry_order
_atom_site_calc_flag
_atom_site_refinement_flags_posn
_atom_site_refinement_flags_adp
_atom_site_refinement_flags_occupancy
_atom_site_disorder_assembly
_atom_site_disorder_group
O1 O 0.71293(18) 0.02100(15) 0.84143(14) 0.0494(4) Uani 1 1 d . . . . .
O2 O 0.42320(17) 0.21978(15) 0.48853(14) 0.0475(4) Uani 1 1 d . . . . .
N1 N 0.8711(2) 0.18694(19) 0.73468(17) 0.0477(4) Uani 1 1 d . . . . .
N2 N 0.7248(2) 0.20526(17) 0.66241(16) 0.0423(4) Uani 1 1 d . . . . .
N3 N 0.4162(2) -0.04002(16) 0.74072(16) 0.0398(4) Uani 1 1 d . . . . .
N4 N 0.1221(2) -0.0944(2) 0.6317(2) 0.0559(5) Uani 1 1 d . . . . .
H4A H 0.110(3) -0.133(3) 0.693(3) 0.067 Uiso 1 1 d . U . . .
H4B H 0.026(4) -0.079(3) 0.580(3) 0.067 Uiso 1 1 d . U . . .
N5 N 0.2679(2) 0.06228(17) 0.55724(15) 0.0390(4) Uani 1 1 d . . . . .
C1 C 1.4628(3) 0.5219(3) 0.7127(3) 0.0729(8) Uani 1 1 d . . . . .
H1B H 1.541463 0.556585 0.793957 0.109 Uiso 1 1 calc R U . . .
H1C H 1.425787 0.600683 0.668141 0.109 Uiso 1 1 calc R U . . .
H1A H 1.522081 0.461612 0.671684 0.109 Uiso 1 1 calc R U . . .
C2 C 1.3041(3) 0.4382(2) 0.7195(2) 0.0472(5) Uani 1 1 d . . . . .
C3 C 1.3213(3) 0.3317(2) 0.7932(2) 0.0522(5) Uani 1 1 d . . . . .
H3 H 1.433018 0.313205 0.842048 0.063 Uiso 1 1 calc R U . . .
C4 C 1.1766(3) 0.2522(2) 0.7959(2) 0.0477(5) Uani 1 1 d . . . . .
H4 H 1.191909 0.181191 0.846572 0.057 Uiso 1 1 calc R U . . .
C5 C 1.0109(2) 0.2764(2) 0.72516(18) 0.0400(4) Uani 1 1 d . . . . .
C6 C 0.9892(3) 0.3842(2) 0.6522(2) 0.0516(6) Uani 1 1 d . . . . .
H6 H 0.877010 0.402689 0.604318 0.062 Uiso 1 1 calc R U . . .
C7 C 1.1361(3) 0.4647(3) 0.6510(2) 0.0559(6) Uani 1 1 d . . . . .
H7 H 1.120626 0.538118 0.602782 0.067 Uiso 1 1 calc R U . . .
C8 C 0.5784(2) 0.12290(19) 0.66441(18) 0.0380(4) Uani 1 1 d . . . . .
C9 C 0.5662(2) 0.0319(2) 0.74904(19) 0.0377(4) Uani 1 1 d . . . . .
C10 C 0.2731(3) -0.0222(2) 0.64392(19) 0.0399(4) Uani 1 1 d . . . . .
C11 C 0.4187(2) 0.13327(19) 0.56984(18) 0.0377(4) Uani 1 1 d . . . . .
C12 C 0.2609(3) 0.2354(3) 0.3934(2) 0.0536(6) Uani 1 1 d . . . . .
H12A H 0.282950 0.295984 0.338647 0.080 Uiso 1 1 calc R U . . .
H12B H 0.181477 0.276762 0.428861 0.080 Uiso 1 1 calc R U . . .
H12C H 0.209740 0.143856 0.348956 0.080 Uiso 1 1 calc R U . . .
C13 C 0.7158(3) -0.0792(2) 0.9246(2) 0.0535(6) Uani 1 1 d . . . . .
H13A H 0.674943 -0.172121 0.879698 0.080 Uiso 1 1 calc R U . . .
H13B H 0.640583 -0.052784 0.969430 0.080 Uiso 1 1 calc R U . . .
H13C H 0.833692 -0.079897 0.980621 0.080 Uiso 1 1 calc R U . . .
O3 O 0.9271(2) 0.22239(19) 1.16639(18) 0.0678(5) Uani 1 1 d . . . . .
O4 O 0.6396(2) 0.23294(18) 1.08828(17) 0.0590(5) Uani 1 1 d . . . . .
H4C H 0.644(4) 0.175(3) 1.138(3) 0.071 Uiso 1 1 d . U . . .
C14 C 0.8044(3) 0.2709(2) 1.0984(2) 0.0423(5) Uani 1 1 d . . . . .
C15 C 0.8152(3) 0.3770(2) 1.0156(2) 0.0447(5) Uani 1 1 d . . . . .
H15B H 0.744208 0.453147 1.025112 0.054 Uiso 1 1 calc R U . . .
H15A H 0.765158 0.331576 0.931608 0.054 Uiso 1 1 calc R U . . .
C16 C 0.9992(2) 0.4403(2) 1.03812(19) 0.0402(4) Uani 1 1 d . . . . .
H16B H 1.067123 0.366552 1.018658 0.048 Uiso 1 1 calc R U . . .
H16A H 1.054945 0.476624 1.124144 0.048 Uiso 1 1 calc R U . . .

loop_
_atom_site_aniso_label
_atom_site_aniso_U_11
_atom_site_aniso_U_22
_atom_site_aniso_U_33
_atom_site_aniso_U_23
_atom_site_aniso_U_13
_atom_site_aniso_U_12
O1 0.0365(7) 0.0580(9) 0.0545(9) 0.0287(7) 0.0122(7) -0.0051(6)
O2 0.0363(7) 0.0595(9) 0.0491(9) 0.0266(7) 0.0140(6) -0.0070(6)
N1 0.0371(9) 0.0577(11) 0.0524(11) 0.0227(9) 0.0173(8) -0.0015(7)
N2 0.0336(9) 0.0473(9) 0.0490(10) 0.0117(8) 0.0179(8) -0.0039(7)
N3 0.0363(8) 0.0413(9) 0.0445(10) 0.0150(7) 0.0158(7) -0.0044(6)
N4 0.0375(10) 0.0722(12) 0.0560(12) 0.0334(10) 0.0095(9) -0.0158(8)
N5 0.0358(8) 0.0445(9) 0.0387(9) 0.0120(7) 0.0149(7) -0.0066(6)
C1 0.0500(14) 0.0700(16) 0.102(2) 0.0022(15) 0.0374(15) -0.0219(12)
C2 0.0375(11) 0.0523(12) 0.0520(13) 0.0001(10) 0.0202(10) -0.0122(9)
C3 0.0340(11) 0.0616(14) 0.0572(14) 0.0073(11) 0.0121(10) -0.0006(9)
C4 0.0408(11) 0.0554(12) 0.0481(13) 0.0153(10) 0.0150(10) 0.0015(9)
C5 0.0376(10) 0.0470(11) 0.0386(11) 0.0087(9) 0.0177(9) -0.0054(8)
C6 0.0331(10) 0.0693(14) 0.0493(13) 0.0209(11) 0.0078(9) -0.0038(9)
C7 0.0502(13) 0.0631(14) 0.0566(14) 0.0238(11) 0.0189(11) -0.0082(10)
C8 0.0354(10) 0.0398(10) 0.0430(11) 0.0111(8) 0.0182(9) -0.0024(7)
C9 0.0349(10) 0.0383(9) 0.0423(11) 0.0088(8) 0.0160(8) -0.0005(7)
C10 0.0383(10) 0.0417(10) 0.0420(11) 0.0110(9) 0.0168(9) -0.0060(8)
C11 0.0386(10) 0.0387(10) 0.0412(11) 0.0112(8) 0.0199(9) -0.0026(7)
C12 0.0384(11) 0.0720(14) 0.0541(14) 0.0341(12) 0.0148(10) -0.0045(9)
C13 0.0436(12) 0.0616(13) 0.0586(14) 0.0312(11) 0.0162(10) 0.0003(9)
O3 0.0466(9) 0.0872(12) 0.0798(13) 0.0524(10) 0.0234(9) 0.0045(8)
O4 0.0419(8) 0.0694(11) 0.0717(12) 0.0317(9) 0.0229(8) -0.0066(7)
C14 0.0399(11) 0.0440(10) 0.0477(12) 0.0112(9) 0.0210(9) -0.0041(8)
C15 0.0398(11) 0.0507(12) 0.0467(12) 0.0179(10) 0.0166(9) -0.0033(8)
C16 0.0386(10) 0.0435(10) 0.0422(11) 0.0160(9) 0.0166(9) -0.0012(8)

_geom_special_details            
;
 All esds (except the esd in the dihedral angle between two l.s. planes)
 are estimated using the full covariance matrix.  The cell esds are taken
 into account individually in the estimation of esds in distances, angles
 and torsion angles; correlations between esds in cell parameters are only
 used when they are defined by crystal symmetry.  An approximate (isotropic)
 treatment of cell esds is used for estimating esds involving l.s. planes.
;

loop_
_geom_bond_atom_site_label_1
_geom_bond_atom_site_label_2
_geom_bond_distance
_geom_bond_site_symmetry_2
_geom_bond_publ_flag
O1 C9 1.326(2) . ?
O1 C13 1.428(2) . ?
O2 C11 1.331(2) . ?
O2 C12 1.433(2) . ?
N1 N2 1.235(2) . ?
N1 C5 1.427(2) . ?
N2 C8 1.400(2) . ?
N3 C9 1.336(2) . ?
N3 C10 1.352(3) . ?
N4 C10 1.331(2) . ?
N4 H4A 0.88(3) . ?
N4 H4B 0.84(3) . ?
N5 C11 1.323(2) . ?
N5 C10 1.351(2) . ?
C1 C2 1.511(3) . ?
C1 H1B 0.9600 . ?
C1 H1C 0.9600 . ?
C1 H1A 0.9600 . ?
C2 C7 1.379(3) . ?
C2 C3 1.381(3) . ?
C3 C4 1.377(3) . ?
C3 H3 0.9300 . ?
C4 C5 1.365(3) . ?
C4 H4 0.9300 . ?
C5 C6 1.382(3) . ?
C6 C7 1.391(3) . ?
C6 H6 0.9300 . ?
C7 H7 0.9300 . ?
C8 C11 1.406(3) . ?
C8 C9 1.408(3) . ?
C12 H12A 0.9600 . ?
C12 H12B 0.9600 . ?
C12 H12C 0.9600 . ?
C13 H13A 0.9600 . ?
C13 H13B 0.9600 . ?
C13 H13C 0.9600 . ?
O3 C14 1.193(3) . ?
O4 C14 1.332(2) . ?
O4 H4C 0.83(3) . ?
C14 C15 1.491(3) . ?
C15 C16 1.508(3) . ?
C15 H15B 0.9700 . ?
C15 H15A 0.9700 . ?
C16 C16 1.519(3) 2_767 ?
C16 H16B 0.9700 . ?
C16 H16A 0.9700 . ?

loop_
_geom_angle_atom_site_label_1
_geom_angle_atom_site_label_2
_geom_angle_atom_site_label_3
_geom_angle
_geom_angle_site_symmetry_1
_geom_angle_site_symmetry_3
_geom_angle_publ_flag
C9 O1 C13 120.19(15) . . ?
C11 O2 C12 117.69(14) . . ?
N2 N1 C5 113.63(16) . . ?
N1 N2 C8 118.23(16) . . ?
C9 N3 C10 116.05(15) . . ?
C10 N4 H4A 120.2(18) . . ?
C10 N4 H4B 121.8(18) . . ?
H4A N4 H4B 114(2) . . ?
C11 N5 C10 115.85(16) . . ?
C2 C1 H1B 109.5 . . ?
C2 C1 H1C 109.5 . . ?
H1B C1 H1C 109.5 . . ?
C2 C1 H1A 109.5 . . ?
H1B C1 H1A 109.5 . . ?
H1C C1 H1A 109.5 . . ?
C7 C2 C3 117.47(18) . . ?
C7 C2 C1 121.0(2) . . ?
C3 C2 C1 121.5(2) . . ?
C4 C3 C2 121.4(2) . . ?
C4 C3 H3 119.3 . . ?
C2 C3 H3 119.3 . . ?
C5 C4 C3 120.7(2) . . ?
C5 C4 H4 119.6 . . ?
C3 C4 H4 119.6 . . ?
C4 C5 C6 119.27(18) . . ?
C4 C5 N1 115.86(18) . . ?
C6 C5 N1 124.87(18) . . ?
C5 C6 C7 119.6(2) . . ?
C5 C6 H6 120.2 . . ?
C7 C6 H6 120.2 . . ?
C2 C7 C6 121.5(2) . . ?
C2 C7 H7 119.2 . . ?
C6 C7 H7 119.2 . . ?
N2 C8 C11 116.06(16) . . ?
N2 C8 C9 129.39(18) . . ?
C11 C8 C9 114.54(16) . . ?
O1 C9 N3 120.03(16) . . ?
O1 C9 C8 116.72(16) . . ?
N3 C9 C8 123.24(18) . . ?
N4 C10 N5 116.24(18) . . ?
N4 C10 N3 117.57(17) . . ?
N5 C10 N3 126.20(16) . . ?
N5 C11 O2 119.19(17) . . ?
N5 C11 C8 124.11(16) . . ?
O2 C11 C8 116.69(15) . . ?
O2 C12 H12A 109.5 . . ?
O2 C12 H12B 109.5 . . ?
H12A C12 H12B 109.5 . . ?
O2 C12 H12C 109.5 . . ?
H12A C12 H12C 109.5 . . ?
H12B C12 H12C 109.5 . . ?
O1 C13 H13A 109.5 . . ?
O1 C13 H13B 109.5 . . ?
H13A C13 H13B 109.5 . . ?
O1 C13 H13C 109.5 . . ?
H13A C13 H13C 109.5 . . ?
H13B C13 H13C 109.5 . . ?
C14 O4 H4C 106.9(19) . . ?
O3 C14 O4 122.26(18) . . ?
O3 C14 C15 125.18(18) . . ?
O4 C14 C15 112.56(18) . . ?
C14 C15 C16 114.28(17) . . ?
C14 C15 H15B 108.7 . . ?
C16 C15 H15B 108.7 . . ?
C14 C15 H15A 108.7 . . ?
C16 C15 H15A 108.7 . . ?
H15B C15 H15A 107.6 . . ?
C15 C16 C16 112.0(2) . 2_767 ?
C15 C16 H16B 109.2 . . ?
C16 C16 H16B 109.2 2_767 . ?
C15 C16 H16A 109.2 . . ?
C16 C16 H16A 109.2 2_767 . ?
H16B C16 H16A 107.9 . . ?

loop_
_geom_torsion_atom_site_label_1
_geom_torsion_atom_site_label_2
_geom_torsion_atom_site_label_3
_geom_torsion_atom_site_label_4
_geom_torsion
_geom_torsion_site_symmetry_1
_geom_torsion_site_symmetry_2
_geom_torsion_site_symmetry_3
_geom_torsion_site_symmetry_4
_geom_torsion_publ_flag
C5 N1 N2 C8 -179.86(17) . . . . ?
C7 C2 C3 C4 1.7(4) . . . . ?
C1 C2 C3 C4 -177.7(2) . . . . ?
C2 C3 C4 C5 0.1(4) . . . . ?
C3 C4 C5 C6 -1.4(3) . . . . ?
C3 C4 C5 N1 179.5(2) . . . . ?
N2 N1 C5 C4 -174.79(19) . . . . ?
N2 N1 C5 C6 6.2(3) . . . . ?
C4 C5 C6 C7 0.8(3) . . . . ?
N1 C5 C6 C7 179.8(2) . . . . ?
C3 C2 C7 C6 -2.3(4) . . . . ?
C1 C2 C7 C6 177.1(2) . . . . ?
C5 C6 C7 C2 1.1(4) . . . . ?
N1 N2 C8 C11 -171.53(18) . . . . ?
N1 N2 C8 C9 9.6(3) . . . . ?
C13 O1 C9 N3 7.0(3) . . . . ?
C13 O1 C9 C8 -174.00(19) . . . . ?
C10 N3 C9 O1 179.74(18) . . . . ?
C10 N3 C9 C8 0.8(3) . . . . ?
N2 C8 C9 O1 0.2(3) . . . . ?
C11 C8 C9 O1 -178.61(17) . . . . ?
N2 C8 C9 N3 179.25(19) . . . . ?
C11 C8 C9 N3 0.4(3) . . . . ?
C11 N5 C10 N4 -179.77(19) . . . . ?
C11 N5 C10 N3 0.1(3) . . . . ?
C9 N3 C10 N4 178.79(19) . . . . ?
C9 N3 C10 N5 -1.1(3) . . . . ?
C10 N5 C11 O2 -179.31(17) . . . . ?
C10 N5 C11 C8 1.2(3) . . . . ?
C12 O2 C11 N5 2.4(3) . . . . ?
C12 O2 C11 C8 -178.15(19) . . . . ?
N2 C8 C11 N5 179.51(18) . . . . ?
C9 C8 C11 N5 -1.5(3) . . . . ?
N2 C8 C11 O2 0.1(3) . . . . ?
C9 C8 C11 O2 179.07(17) . . . . ?
O3 C14 C15 C16 -9.9(3) . . . . ?
O4 C14 C15 C16 170.74(19) . . . . ?
C14 C15 C16 C16 -173.3(2) . . . 2_767 ?

_refine_diff_density_max         0.271
_refine_diff_density_min         -0.223
_refine_diff_density_rms         0.040

_shelx_res_file                  
;
TITL Compound X
    shelx.res
    created by SHELXL-2016/6 at 14:33:00 on 26-Mar-2021
CELL 0.71073 8.133 9.505 11.731 95.988 110.027 92.936
ZERR 2 0.001 0.0012 0.0012 0.0113 0.0122 0.0088
LATT 1
SFAC C H N O
DISP C 0.0033 0.0016
DISP N 0.0061 0.0033
DISP O 0.0106 0.006
UNIT 32 40 10 8
MERG 2
OMIT 0 1 0
L.S. 8
PLAN  10
SIZE 0.3 0.4 0.4
LIST 4
FMAP 2
MORE -1
BOND
BOND $H
CONF
ACTA
WGHT    0.081300    0.136700
FVAR       1.26239
O1    4    0.712932    0.021004    0.841430    11.00000    0.03646    0.05798 =
         0.05453    0.02870    0.01221   -0.00510
O2    4    0.423201    0.219784    0.488527    11.00000    0.03628    0.05950 =
         0.04909    0.02657    0.01400   -0.00696
N1    3    0.871092    0.186937    0.734683    11.00000    0.03706    0.05769 =
         0.05238    0.02269    0.01726   -0.00149
N2    3    0.724781    0.205259    0.662406    11.00000    0.03361    0.04731 =
         0.04901    0.01171    0.01791   -0.00392
N3    3    0.416241   -0.040017    0.740724    11.00000    0.03627    0.04130 =
         0.04449    0.01499    0.01580   -0.00440
N4    3    0.122119   -0.094410    0.631675    11.00000    0.03749    0.07215 =
         0.05605    0.03335    0.00946   -0.01578
H4A   2    0.110239   -0.133149    0.693456    11.00000   -1.20000
H4B   2    0.026049   -0.078562    0.579914    11.00000   -1.20000
N5    3    0.267915    0.062279    0.557235    11.00000    0.03576    0.04452 =
         0.03869    0.01203    0.01494   -0.00663
C1    1    1.462837    0.521904    0.712698    11.00000    0.05000    0.06999 =
         0.10217    0.00218    0.03739   -0.02193
AFIX 137
H1B   2    1.541463    0.556585    0.793957    11.00000   -1.50000
H1C   2    1.425787    0.600683    0.668141    11.00000   -1.50000
H1A   2    1.522081    0.461612    0.671684    11.00000   -1.50000
AFIX   0
C2    1    1.304114    0.438198    0.719486    11.00000    0.03749    0.05235 =
         0.05202    0.00014    0.02018   -0.01217
C3    1    1.321337    0.331664    0.793212    11.00000    0.03398    0.06156 =
         0.05725    0.00726    0.01211   -0.00059
AFIX  43
H3    2    1.433018    0.313205    0.842048    11.00000   -1.20000
AFIX   0
C4    1    1.176600    0.252167    0.795946    11.00000    0.04079    0.05542 =
         0.04807    0.01532    0.01505    0.00152
AFIX  43
H4    2    1.191909    0.181191    0.846572    11.00000   -1.20000
AFIX   0
C5    1    1.010936    0.276426    0.725157    11.00000    0.03764    0.04696 =
         0.03856    0.00874    0.01772   -0.00541
C6    1    0.989158    0.384153    0.652234    11.00000    0.03313    0.06933 =
         0.04930    0.02091    0.00779   -0.00382
AFIX  43
H6    2    0.877010    0.402689    0.604318    11.00000   -1.20000
AFIX   0
C7    1    1.136066    0.464694    0.650959    11.00000    0.05017    0.06315 =
         0.05662    0.02383    0.01891   -0.00820
AFIX  43
H7    2    1.120626    0.538118    0.602782    11.00000   -1.20000
AFIX   0
C8    1    0.578361    0.122903    0.664409    11.00000    0.03537    0.03979 =
         0.04297    0.01105    0.01824   -0.00242
C9    1    0.566240    0.031863    0.749043    11.00000    0.03489    0.03834 =
         0.04230    0.00882    0.01598   -0.00045
C10   1    0.273072   -0.022230    0.643916    11.00000    0.03826    0.04175 =
         0.04197    0.01105    0.01681   -0.00596
C11   1    0.418673    0.133268    0.569841    11.00000    0.03862    0.03870 =
         0.04119    0.01122    0.01991   -0.00264
C12   1    0.260944    0.235385    0.393392    11.00000    0.03840    0.07201 =
         0.05410    0.03410    0.01482   -0.00453
AFIX 137
H12A  2    0.282950    0.295984    0.338647    11.00000   -1.50000
H12B  2    0.181477    0.276762    0.428861    11.00000   -1.50000
H12C  2    0.209740    0.143856    0.348956    11.00000   -1.50000
AFIX   0
C13   1    0.715770   -0.079158    0.924612    11.00000    0.04361    0.06160 =
         0.05859    0.03122    0.01616    0.00029
AFIX 137
H13A  2    0.674943   -0.172121    0.879698    11.00000   -1.50000
H13B  2    0.640583   -0.052784    0.969430    11.00000   -1.50000
H13C  2    0.833692   -0.079897    0.980621    11.00000   -1.50000
AFIX   0
O3    4    0.927076    0.222394    1.166390    11.00000    0.04663    0.08719 =
         0.07984    0.05241    0.02340    0.00452
O4    4    0.639585    0.232943    1.088282    11.00000    0.04193    0.06941 =
         0.07170    0.03174    0.02291   -0.00661
H4C   2    0.644359    0.175159    1.137790    11.00000   -1.20000
C14   1    0.804445    0.270886    1.098405    11.00000    0.03994    0.04403 =
         0.04766    0.01119    0.02104   -0.00406
C15   1    0.815249    0.376964    1.015579    11.00000    0.03976    0.05069 =
         0.04671    0.01791    0.01659   -0.00333
AFIX  23
H15B  2    0.744208    0.453147    1.025112    11.00000   -1.20000
H15A  2    0.765158    0.331576    0.931608    11.00000   -1.20000
AFIX   0
C16   1    0.999241    0.440300    1.038124    11.00000    0.03861    0.04350 =
         0.04218    0.01602    0.01662   -0.00119
AFIX  23
H16B  2    1.067123    0.366552    1.018658    11.00000   -1.20000
H16A  2    1.054945    0.476624    1.124144    11.00000   -1.20000
AFIX   0
HKLF 4


REM  Compound X
REM R1 =  0.0503 for    2446 Fo > 4sig(Fo)  and  0.0909 for all    3831 data
REM    238 parameters refined using      0 restraints

END

WGHT      0.0607      0.2488

REM Highest difference peak  0.271,  deepest hole -0.223,  1-sigma level  0.040
Q1    1   0.7736  0.2828  0.6417  11.00000  0.05    0.27
Q2    1   0.5062  0.1366  0.6244  11.00000  0.05    0.19
Q3    1   0.9970  0.3075  0.6788  11.00000  0.05    0.18
Q4    1   1.0000  0.5000  1.0000  10.50000  0.05    0.18
Q5    1   0.5792  0.0845  0.6994  11.00000  0.05    0.18
Q6    1   0.1821  0.0729  0.5222  11.00000  0.05    0.17
Q7    1   1.1306  0.4503  1.1238  11.00000  0.05    0.16
Q8    1   0.8040  0.3241  1.0459  11.00000  0.05    0.16
Q9    1   0.8149 -0.0039  1.0177  11.00000  0.05    0.16
Q10   1   0.8985  0.2973  1.2103  11.00000  0.05    0.15
;
_shelx_res_checksum              26034

_exptl_crystal_recrystallization_method 
'Re-crystallisation from solvent: chloroform/heptane'
####################################################################### 
# 
# This file contains crystal structure data downloaded from the 
# Cambridge Structural Database (CSD) hosted by the Cambridge 
# Crystallographic Data Centre (CCDC).
# 
# Full information about CCDC data access policies and citation 
# guidelines are available at http://www.ccdc.cam.ac.uk/access/V1 
# 
# Audit and citation data items may have been added by the CCDC. 
# Please retain this information to preserve the provenance of 
# this file and to allow appropriate attribution of the data. 
# 
#######################################################################

data_shelx_CCDC4
_database_code_depnum_ccdc_archive 'CCDC 2073784'
loop_
_audit_author_name
_audit_author_address
'Roberto Centore'
;University of Naples Federico II
Italy
;
_audit_update_record             
;
2021-03-28 deposited with the CCDC.	2021-07-15 downloaded from the CCDC.
;

_audit_creation_method           SHELXL-2016/6
_shelx_SHELXL_version_number     2016/6
_chemical_name_systematic        
'bis (<i>E</i>)-4,6-dimethoxy-5-(p-tolyldiazenyl)pyrimidin-2-amine-<i>co</i>-adipic acid'
_chemical_formula_moiety         'C13 H15 N5 O2, 0.5(C6 H10 O4)'
_chemical_formula_sum            'C16 H20 N5 O4'
_chemical_formula_weight         346.37

loop_
_atom_type_symbol
_atom_type_description
_atom_type_scat_dispersion_real
_atom_type_scat_dispersion_imag
_atom_type_scat_source
C C 0.0033 0.0016 'International Tables Vol C Tables 4.2.6.8 and 6.1.1.4'
H H 0.0000 0.0000 'International Tables Vol C Tables 4.2.6.8 and 6.1.1.4'
N N 0.0061 0.0033 'International Tables Vol C Tables 4.2.6.8 and 6.1.1.4'
O O 0.0106 0.0060 'International Tables Vol C Tables 4.2.6.8 and 6.1.1.4'

_space_group_crystal_system      triclinic
_space_group_IT_number           2
_space_group_name_H-M_alt        'P -1'
_space_group_name_Hall           '-P 1'

_shelx_space_group_comment       
;
The symmetry employed for this shelxl refinement is uniquely defined
by the following loop, which should always be used as a source of
symmetry information in preference to the above space-group names.
They are only intended as comments.
;

loop_
_space_group_symop_operation_xyz
'x, y, z'
'-x, -y, -z'

_cell_length_a                   8.095(2)
_cell_length_b                   9.351(2)
_cell_length_c                   11.6500(14)
_cell_angle_alpha                96.706(14)
_cell_angle_beta                 110.152(16)
_cell_angle_gamma                92.33(2)
_cell_volume                     819.1(3)
_cell_formula_units_Z            2
_cell_measurement_temperature    173(2)
_cell_measurement_reflns_used    210
_cell_measurement_theta_min      3.495
_cell_measurement_theta_max      23.264

_exptl_crystal_description       prism
_exptl_crystal_colour            orange
_exptl_crystal_density_diffrn    1.404
_exptl_crystal_F_000             366
_exptl_crystal_size_max          0.400
_exptl_crystal_size_mid          0.400
_exptl_crystal_size_min          0.300
_exptl_absorpt_coefficient_mu    0.104
_shelx_estimated_absorpt_T_min   0.960
_shelx_estimated_absorpt_T_max   0.970
_exptl_absorpt_correction_type   multi-scan
_exptl_absorpt_correction_T_min  0.950
_exptl_absorpt_correction_T_max  0.960
_exptl_absorpt_process_details   
;
 <i>SADABS</i> (Bruker, 2001)
;
_diffrn_ambient_temperature      173(2)
_diffrn_radiation_probe          x-ray
_diffrn_radiation_wavelength     0.71073
_diffrn_radiation_type           MoK\a
_diffrn_radiation_source         'normal-focus sealed tube'
_diffrn_radiation_monochromator  graphite
_diffrn_measurement_device_type  'Bruker-Nonius KappaCCD'
_diffrn_measurement_device       'four-circle diffractometer'
_diffrn_detector                 'CCD plate'
_diffrn_detector_type            
;
Bruker-Nonius 95mm CCD camera on \k-goniostat
;
_diffrn_detector_area_resol_mean 9
_diffrn_measurement_method       
;
CCD rotation images, thick slices
;

_diffrn_reflns_number            10072
_diffrn_reflns_av_unetI/netI     0.0415
_diffrn_reflns_av_R_equivalents  0.0364
_diffrn_reflns_limit_h_min       -10
_diffrn_reflns_limit_h_max       10
_diffrn_reflns_limit_k_min       -12
_diffrn_reflns_limit_k_max       11
_diffrn_reflns_limit_l_min       -14
_diffrn_reflns_limit_l_max       15
_diffrn_reflns_theta_min         2.686
_diffrn_reflns_theta_max         27.498
_diffrn_reflns_theta_full        25.242
_diffrn_measured_fraction_theta_max 0.989
_diffrn_measured_fraction_theta_full 0.998
_diffrn_reflns_Laue_measured_fraction_max 0.989
_diffrn_reflns_Laue_measured_fraction_full 0.998
_diffrn_reflns_point_group_measured_fraction_max 0.989
_diffrn_reflns_point_group_measured_fraction_full 0.998
_reflns_number_total             3722
_reflns_number_gt                2809
_reflns_threshold_expression     'I > 2\s(I)'
_reflns_Friedel_coverage         0.000
_reflns_Friedel_fraction_max     .
_reflns_Friedel_fraction_full    .

_reflns_special_details          
;
 Reflections were merged by SHELXL according to the crystal
 class for the calculation of statistics and refinement.
 
 _reflns_Friedel_fraction is defined as the number of unique
 Friedel pairs measured divided by the number that would be
 possible theoretically, ignoring centric projections and
 systematic absences.
;

_computing_data_collection       '<i>Collect</i> (Nonius, 1999)'
_computing_cell_refinement       
;
Dirax/lsq (Duisenberg <i>et al.</i>, 2000)
;
_computing_data_reduction        
;
EvalCCD (Duisenberg <i>et al.</i>, 2003)
;
_computing_structure_solution    
;
SIR97 (Altomare <i>et al.</i>, 1999)
;
_computing_structure_refinement  'SHELXL-2016/6 (Sheldrick, 2015)'
_computing_molecular_graphics    
;
Ortep-3 for Windows (Farrugia, 2012) and 
Mercury (Macrae <i>et al.</i>, 2006)
;
_computing_publication_material  
;
WinGX (Farrugia, 2012) and
OLEX2 (Dolomanov <i>et al.</i>, 2009)
;

_refine_ls_structure_factor_coef Fsqd
_refine_ls_matrix_type           full
_refine_ls_weighting_scheme      calc
_refine_ls_weighting_details     
'w=1/[\s^2^(Fo^2^)+(0.0734P)^2^+0.1315P] where P=(Fo^2^+2Fc^2^)/3'
_atom_sites_solution_primary     direct
_atom_sites_solution_secondary   difmap
_atom_sites_solution_hydrogens   mixed
_refine_ls_hydrogen_treatment    mixed
_refine_ls_extinction_method     none
_refine_ls_number_reflns         3722
_refine_ls_number_parameters     238
_refine_ls_number_restraints     0
_refine_ls_R_factor_all          0.0669
_refine_ls_R_factor_gt           0.0452
_refine_ls_wR_factor_ref         0.1339
_refine_ls_wR_factor_gt          0.1208
_refine_ls_goodness_of_fit_ref   1.070
_refine_ls_restrained_S_all      1.070
_refine_ls_shift/su_max          0.000
_refine_ls_shift/su_mean         0.000

loop_
_atom_site_label
_atom_site_type_symbol
_atom_site_fract_x
_atom_site_fract_y
_atom_site_fract_z
_atom_site_U_iso_or_equiv
_atom_site_adp_type
_atom_site_occupancy
_atom_site_site_symmetry_order
_atom_site_calc_flag
_atom_site_refinement_flags_posn
_atom_site_refinement_flags_adp
_atom_site_refinement_flags_occupancy
_atom_site_disorder_assembly
_atom_site_disorder_group
O1 O 0.71483(15) 0.02246(12) 0.34231(10) 0.0265(3) Uani 1 1 d . . . . .
O2 O 0.42051(15) 0.22106(12) -0.01382(10) 0.0262(3) Uani 1 1 d . . . . .
N1 N 0.87314(18) 0.18860(15) 0.23550(12) 0.0252(3) Uani 1 1 d . . . . .
N2 N 0.72375(18) 0.20708(14) 0.16103(12) 0.0225(3) Uani 1 1 d . . . . .
N3 N 0.41755(18) -0.03950(14) 0.24135(12) 0.0226(3) Uani 1 1 d . . . . .
N4 N 0.26645(18) 0.06269(14) 0.05608(12) 0.0221(3) Uani 1 1 d . . . . .
N5 N 0.1225(2) -0.09541(17) 0.13173(15) 0.0317(4) Uani 1 1 d . . . . .
H5A H 0.115(3) -0.134(2) 0.193(2) 0.038 Uiso 1 1 d . U . . .
H5B H 0.033(3) -0.078(2) 0.079(2) 0.038 Uiso 1 1 d . U . . .
C1 C 1.4624(3) 0.5257(2) 0.21154(19) 0.0383(4) Uani 1 1 d . . . . .
H1A H 1.517220 0.464463 0.163143 0.057 Uiso 1 1 calc R U . . .
H1B H 1.548323 0.556142 0.294830 0.057 Uiso 1 1 calc R U . . .
H1C H 1.424299 0.611206 0.171402 0.057 Uiso 1 1 calc R U . . .
C2 C 1.3054(2) 0.44217(18) 0.21955(15) 0.0265(4) Uani 1 1 d . . . . .
C3 C 1.3259(2) 0.33405(18) 0.29431(15) 0.0278(4) Uani 1 1 d . . . . .
H3 H 1.441164 0.315239 0.344154 0.033 Uiso 1 1 calc R U . . .
C4 C 1.1803(2) 0.25320(18) 0.29713(14) 0.0254(3) Uani 1 1 d . . . . .
H4 H 1.196782 0.179822 0.348999 0.030 Uiso 1 1 calc R U . . .
C5 C 1.0114(2) 0.27832(16) 0.22519(14) 0.0218(3) Uani 1 1 d . . . . .
C6 C 0.9884(2) 0.38856(18) 0.15189(15) 0.0275(4) Uani 1 1 d . . . . .
H6 H 0.872957 0.408484 0.103295 0.033 Uiso 1 1 calc R U . . .
C7 C 1.1348(2) 0.46895(18) 0.15031(15) 0.0292(4) Uani 1 1 d . . . . .
H7 H 1.118132 0.544453 0.100530 0.035 Uiso 1 1 calc R U . . .
C8 C 0.5779(2) 0.12456(16) 0.16339(14) 0.0214(3) Uani 1 1 d . . . . .
C9 C 0.5667(2) 0.03267(16) 0.24908(14) 0.0213(3) Uani 1 1 d . . . . .
C10 C 0.2728(2) -0.02195(16) 0.14350(14) 0.0223(3) Uani 1 1 d . . . . .
C11 C 0.4166(2) 0.13394(16) 0.06813(14) 0.0212(3) Uani 1 1 d . . . . .
C12 C 0.2560(2) 0.23584(19) -0.10964(16) 0.0293(4) Uani 1 1 d . . . . .
H12A H 0.204802 0.140482 -0.155775 0.044 Uiso 1 1 calc R U . . .
H12B H 0.276954 0.298715 -0.165799 0.044 Uiso 1 1 calc R U . . .
H12C H 0.174208 0.278405 -0.072698 0.044 Uiso 1 1 calc R U . . .
C13 C 0.7171(2) -0.07896(18) 0.42617(15) 0.0284(4) Uani 1 1 d . . . . .
H13A H 0.639273 -0.050673 0.471737 0.043 Uiso 1 1 calc R U . . .
H13B H 0.837861 -0.079732 0.484439 0.043 Uiso 1 1 calc R U . . .
H13C H 0.675880 -0.175718 0.379618 0.043 Uiso 1 1 calc R U . . .
O5 O 0.92520(17) 0.21670(15) 0.66311(12) 0.0373(3) Uani 1 1 d . . . . .
O6 O 0.63516(16) 0.23381(14) 0.58719(12) 0.0318(3) Uani 1 1 d . . . . .
H6A H 0.634(3) 0.178(2) 0.635(2) 0.038 Uiso 1 1 d . U . . .
C17 C 0.9988(2) 0.43853(16) 0.53709(14) 0.0228(3) Uani 1 1 d . . . . .
H17A H 1.066076 0.360813 0.514468 0.027 Uiso 1 1 calc R U . . .
H17B H 1.057840 0.474198 0.626122 0.027 Uiso 1 1 calc R U . . .
C18 C 0.8127(2) 0.37753(17) 0.51413(15) 0.0243(3) Uani 1 1 d . . . . .
H18A H 0.741934 0.458107 0.525879 0.029 Uiso 1 1 calc R U . . .
H18B H 0.759648 0.331535 0.427126 0.029 Uiso 1 1 calc R U . . .
C19 C 0.8012(2) 0.26868(17) 0.59652(14) 0.0235(3) Uani 1 1 d . . . . .

loop_
_atom_site_aniso_label
_atom_site_aniso_U_11
_atom_site_aniso_U_22
_atom_site_aniso_U_33
_atom_site_aniso_U_23
_atom_site_aniso_U_13
_atom_site_aniso_U_12
O1 0.0195(6) 0.0317(6) 0.0288(6) 0.0154(5) 0.0062(5) -0.0026(5)
O2 0.0196(6) 0.0324(6) 0.0275(6) 0.0143(5) 0.0072(5) -0.0051(5)
N1 0.0193(7) 0.0300(7) 0.0286(7) 0.0114(5) 0.0094(6) -0.0019(5)
N2 0.0189(7) 0.0236(7) 0.0258(6) 0.0049(5) 0.0090(5) -0.0045(5)
N3 0.0210(7) 0.0229(7) 0.0257(7) 0.0070(5) 0.0099(6) -0.0027(5)
N4 0.0196(7) 0.0243(7) 0.0235(6) 0.0062(5) 0.0084(5) -0.0039(5)
N5 0.0222(8) 0.0403(8) 0.0312(8) 0.0180(6) 0.0047(6) -0.0097(6)
C1 0.0278(10) 0.0360(10) 0.0539(12) 0.0024(8) 0.0205(9) -0.0101(8)
C2 0.0222(9) 0.0265(8) 0.0309(8) -0.0015(6) 0.0124(7) -0.0076(6)
C3 0.0192(8) 0.0322(9) 0.0299(8) 0.0032(6) 0.0066(7) -0.0005(7)
C4 0.0233(9) 0.0289(8) 0.0252(8) 0.0076(6) 0.0091(7) 0.0003(6)
C5 0.0210(8) 0.0236(8) 0.0226(7) 0.0045(6) 0.0100(6) -0.0036(6)
C6 0.0183(8) 0.0336(9) 0.0295(8) 0.0127(7) 0.0051(7) -0.0029(7)
C7 0.0272(9) 0.0322(9) 0.0300(8) 0.0117(7) 0.0108(7) -0.0046(7)
C8 0.0191(8) 0.0214(7) 0.0258(8) 0.0056(6) 0.0105(6) -0.0028(6)
C9 0.0193(8) 0.0219(7) 0.0243(7) 0.0050(6) 0.0091(6) -0.0004(6)
C10 0.0214(8) 0.0218(7) 0.0245(7) 0.0049(6) 0.0092(6) -0.0030(6)
C11 0.0232(8) 0.0207(7) 0.0231(7) 0.0061(5) 0.0118(6) -0.0010(6)
C12 0.0198(8) 0.0397(10) 0.0301(8) 0.0181(7) 0.0071(7) -0.0017(7)
C13 0.0241(9) 0.0312(9) 0.0315(8) 0.0161(7) 0.0086(7) -0.0016(7)
O5 0.0263(7) 0.0473(8) 0.0437(7) 0.0268(6) 0.0130(6) 0.0017(6)
O6 0.0230(7) 0.0367(7) 0.0398(7) 0.0168(5) 0.0133(5) -0.0044(5)
C17 0.0203(8) 0.0249(8) 0.0250(8) 0.0079(6) 0.0092(6) -0.0023(6)
C18 0.0211(8) 0.0264(8) 0.0269(8) 0.0089(6) 0.0093(6) -0.0023(6)
C19 0.0212(8) 0.0241(8) 0.0261(7) 0.0034(6) 0.0102(6) -0.0049(6)

_geom_special_details            
;
 All esds (except the esd in the dihedral angle between two l.s. planes)
 are estimated using the full covariance matrix.  The cell esds are taken
 into account individually in the estimation of esds in distances, angles
 and torsion angles; correlations between esds in cell parameters are only
 used when they are defined by crystal symmetry.  An approximate (isotropic)
 treatment of cell esds is used for estimating esds involving l.s. planes.
;

loop_
_geom_bond_atom_site_label_1
_geom_bond_atom_site_label_2
_geom_bond_distance
_geom_bond_site_symmetry_2
_geom_bond_publ_flag
O1 C9 1.3275(19) . ?
O1 C13 1.4351(17) . ?
O2 C11 1.3328(17) . ?
O2 C12 1.437(2) . ?
N1 N2 1.2546(19) . ?
N1 C5 1.418(2) . ?
N2 C8 1.394(2) . ?
N3 C9 1.329(2) . ?
N3 C10 1.356(2) . ?
N4 C11 1.318(2) . ?
N4 C10 1.3498(19) . ?
N5 C10 1.328(2) . ?
N5 H5A 0.85(2) . ?
N5 H5B 0.81(2) . ?
C1 C2 1.501(2) . ?
C1 H1A 0.9800 . ?
C1 H1B 0.9800 . ?
C1 H1C 0.9800 . ?
C2 C3 1.389(2) . ?
C2 C7 1.389(2) . ?
C3 C4 1.386(2) . ?
C3 H3 0.9500 . ?
C4 C5 1.382(2) . ?
C4 H4 0.9500 . ?
C5 C6 1.392(2) . ?
C6 C7 1.384(2) . ?
C6 H6 0.9500 . ?
C7 H7 0.9500 . ?
C8 C11 1.406(2) . ?
C8 C9 1.414(2) . ?
C12 H12A 0.9800 . ?
C12 H12B 0.9800 . ?
C12 H12C 0.9800 . ?
C13 H13A 0.9800 . ?
C13 H13B 0.9800 . ?
C13 H13C 0.9800 . ?
O5 C19 1.199(2) . ?
O6 C19 1.334(2) . ?
O6 H6A 0.80(2) . ?
C17 C18 1.511(2) . ?
C17 C17 1.520(3) 2_766 ?
C17 H17A 0.9900 . ?
C17 H17B 0.9900 . ?
C18 C19 1.499(2) . ?
C18 H18A 0.9900 . ?
C18 H18B 0.9900 . ?

loop_
_geom_angle_atom_site_label_1
_geom_angle_atom_site_label_2
_geom_angle_atom_site_label_3
_geom_angle
_geom_angle_site_symmetry_1
_geom_angle_site_symmetry_3
_geom_angle_publ_flag
C9 O1 C13 119.60(13) . . ?
C11 O2 C12 117.23(12) . . ?
N2 N1 C5 113.13(12) . . ?
N1 N2 C8 117.99(13) . . ?
C9 N3 C10 115.81(12) . . ?
C11 N4 C10 116.00(14) . . ?
C10 N5 H5A 119.1(15) . . ?
C10 N5 H5B 117.9(16) . . ?
H5A N5 H5B 119(2) . . ?
C2 C1 H1A 109.5 . . ?
C2 C1 H1B 109.5 . . ?
H1A C1 H1B 109.5 . . ?
C2 C1 H1C 109.5 . . ?
H1A C1 H1C 109.5 . . ?
H1B C1 H1C 109.5 . . ?
C3 C2 C7 117.95(15) . . ?
C3 C2 C1 121.21(16) . . ?
C7 C2 C1 120.83(16) . . ?
C4 C3 C2 120.83(15) . . ?
C4 C3 H3 119.6 . . ?
C2 C3 H3 119.6 . . ?
C5 C4 C3 120.63(15) . . ?
C5 C4 H4 119.7 . . ?
C3 C4 H4 119.7 . . ?
C4 C5 C6 119.25(14) . . ?
C4 C5 N1 115.53(13) . . ?
C6 C5 N1 125.20(14) . . ?
C7 C6 C5 119.55(15) . . ?
C7 C6 H6 120.2 . . ?
C5 C6 H6 120.2 . . ?
C6 C7 C2 121.76(15) . . ?
C6 C7 H7 119.1 . . ?
C2 C7 H7 119.1 . . ?
N2 C8 C11 116.25(13) . . ?
N2 C8 C9 129.44(14) . . ?
C11 C8 C9 114.31(14) . . ?
O1 C9 N3 119.89(13) . . ?
O1 C9 C8 116.63(14) . . ?
N3 C9 C8 123.46(14) . . ?
N5 C10 N4 116.58(15) . . ?
N5 C10 N3 117.17(14) . . ?
N4 C10 N3 126.25(14) . . ?
N4 C11 O2 119.51(14) . . ?
N4 C11 C8 124.16(13) . . ?
O2 C11 C8 116.34(14) . . ?
O2 C12 H12A 109.5 . . ?
O2 C12 H12B 109.5 . . ?
H12A C12 H12B 109.5 . . ?
O2 C12 H12C 109.5 . . ?
H12A C12 H12C 109.5 . . ?
H12B C12 H12C 109.5 . . ?
O1 C13 H13A 109.5 . . ?
O1 C13 H13B 109.5 . . ?
H13A C13 H13B 109.5 . . ?
O1 C13 H13C 109.5 . . ?
H13A C13 H13C 109.5 . . ?
H13B C13 H13C 109.5 . . ?
C19 O6 H6A 109.6(16) . . ?
C18 C17 C17 111.73(17) . 2_766 ?
C18 C17 H17A 109.3 . . ?
C17 C17 H17A 109.3 2_766 . ?
C18 C17 H17B 109.3 . . ?
C17 C17 H17B 109.3 2_766 . ?
H17A C17 H17B 107.9 . . ?
C19 C18 C17 114.00(14) . . ?
C19 C18 H18A 108.8 . . ?
C17 C18 H18A 108.8 . . ?
C19 C18 H18B 108.8 . . ?
C17 C18 H18B 108.8 . . ?
H18A C18 H18B 107.6 . . ?
O5 C19 O6 122.87(14) . . ?
O5 C19 C18 124.78(15) . . ?
O6 C19 C18 112.35(14) . . ?

loop_
_geom_torsion_atom_site_label_1
_geom_torsion_atom_site_label_2
_geom_torsion_atom_site_label_3
_geom_torsion_atom_site_label_4
_geom_torsion
_geom_torsion_site_symmetry_1
_geom_torsion_site_symmetry_2
_geom_torsion_site_symmetry_3
_geom_torsion_site_symmetry_4
_geom_torsion_publ_flag
C5 N1 N2 C8 -179.81(13) . . . . ?
C7 C2 C3 C4 1.6(2) . . . . ?
C1 C2 C3 C4 -177.21(16) . . . . ?
C2 C3 C4 C5 0.2(2) . . . . ?
C3 C4 C5 C6 -1.6(2) . . . . ?
C3 C4 C5 N1 179.79(14) . . . . ?
N2 N1 C5 C4 -174.33(14) . . . . ?
N2 N1 C5 C6 7.2(2) . . . . ?
C4 C5 C6 C7 1.3(2) . . . . ?
N1 C5 C6 C7 179.76(15) . . . . ?
C5 C6 C7 C2 0.4(3) . . . . ?
C3 C2 C7 C6 -1.9(2) . . . . ?
C1 C2 C7 C6 176.91(16) . . . . ?
N1 N2 C8 C11 -171.73(14) . . . . ?
N1 N2 C8 C9 9.1(2) . . . . ?
C13 O1 C9 N3 7.1(2) . . . . ?
C13 O1 C9 C8 -174.18(14) . . . . ?
C10 N3 C9 O1 179.63(14) . . . . ?
C10 N3 C9 C8 1.0(2) . . . . ?
N2 C8 C9 O1 0.6(2) . . . . ?
C11 C8 C9 O1 -178.65(13) . . . . ?
N2 C8 C9 N3 179.29(14) . . . . ?
C11 C8 C9 N3 0.1(2) . . . . ?
C11 N4 C10 N5 -179.39(14) . . . . ?
C11 N4 C10 N3 0.2(2) . . . . ?
C9 N3 C10 N5 178.46(15) . . . . ?
C9 N3 C10 N4 -1.2(2) . . . . ?
C10 N4 C11 O2 -179.23(13) . . . . ?
C10 N4 C11 C8 0.9(2) . . . . ?
C12 O2 C11 N4 2.1(2) . . . . ?
C12 O2 C11 C8 -178.04(14) . . . . ?
N2 C8 C11 N4 179.58(14) . . . . ?
C9 C8 C11 N4 -1.1(2) . . . . ?
N2 C8 C11 O2 -0.3(2) . . . . ?
C9 C8 C11 O2 179.08(13) . . . . ?
C17 C17 C18 C19 -172.76(16) 2_766 . . . ?
C17 C18 C19 O5 -10.2(2) . . . . ?
C17 C18 C19 O6 170.34(14) . . . . ?

_refine_diff_density_max         0.310
_refine_diff_density_min         -0.282
_refine_diff_density_rms         0.058

_shelx_res_file                  
;
TITL Compound X
    shelx.res
    created by SHELXL-2016/6 at 13:56:54 on 26-Mar-2021
CELL  0.71073   8.0950   9.3510  11.6500   96.706  110.152   92.334
ZERR     2.00   0.0023   0.0023   0.0014    0.014    0.016    0.020
LATT   1
SFAC  C    H    N    O
DISP C 0.0033 0.0016
DISP H 0 0
DISP N 0.0061 0.0033
DISP O 0.0106 0.006
UNIT  32 40 10 8
MERG   2
OMIT 0 1 0
MORE -1
SIZE 0.3 0.4 0.4
FMAP   2
PLAN    5
ACTA
BOND
BOND   $H
CONF
TEMP -100
LIST   4
L.S.  50
WGHT    0.073400    0.131500
FVAR       1.09492
O1    4    0.714832    0.022461    0.342310    11.00000    0.01954    0.03172 =
         0.02880    0.01543    0.00623   -0.00256
O2    4    0.420508    0.221064   -0.013818    11.00000    0.01961    0.03242 =
         0.02750    0.01430    0.00717   -0.00511
N1    3    0.873143    0.188599    0.235504    11.00000    0.01927    0.02995 =
         0.02857    0.01135    0.00944   -0.00189
N2    3    0.723754    0.207078    0.161030    11.00000    0.01890    0.02357 =
         0.02579    0.00495    0.00900   -0.00447
N3    3    0.417548   -0.039498    0.241349    11.00000    0.02098    0.02285 =
         0.02569    0.00695    0.00993   -0.00275
N4    3    0.266447    0.062693    0.056079    11.00000    0.01957    0.02426 =
         0.02349    0.00618    0.00841   -0.00388
N5    3    0.122533   -0.095406    0.131730    11.00000    0.02218    0.04026 =
         0.03125    0.01805    0.00473   -0.00975
H5A   2    0.115060   -0.134157    0.192629    11.00000   -1.20000
H5B   2    0.033001   -0.078328    0.078726    11.00000   -1.20000
C1    1    1.462441    0.525749    0.211536    11.00000    0.02780    0.03597 =
         0.05394    0.00244    0.02048   -0.01006
AFIX 137
H1A   2    1.517220    0.464463    0.163143    11.00000   -1.50000
H1B   2    1.548323    0.556142    0.294830    11.00000   -1.50000
H1C   2    1.424299    0.611206    0.171402    11.00000   -1.50000
AFIX   0
C2    1    1.305407    0.442171    0.219550    11.00000    0.02217    0.02653 =
         0.03086   -0.00152    0.01236   -0.00759
C3    1    1.325910    0.334046    0.294311    11.00000    0.01916    0.03220 =
         0.02988    0.00317    0.00656   -0.00053
AFIX  43
H3    2    1.441164    0.315239    0.344154    11.00000   -1.20000
AFIX   0
C4    1    1.180295    0.253195    0.297125    11.00000    0.02328    0.02892 =
         0.02521    0.00758    0.00907    0.00034
AFIX  43
H4    2    1.196782    0.179822    0.348999    11.00000   -1.20000
AFIX   0
C5    1    1.011398    0.278322    0.225192    11.00000    0.02099    0.02358 =
         0.02257    0.00451    0.00998   -0.00364
C6    1    0.988374    0.388563    0.151894    11.00000    0.01834    0.03356 =
         0.02948    0.01270    0.00505   -0.00295
AFIX  43
H6    2    0.872957    0.408484    0.103295    11.00000   -1.20000
AFIX   0
C7    1    1.134798    0.468949    0.150311    11.00000    0.02719    0.03220 =
         0.03002    0.01168    0.01084   -0.00456
AFIX  43
H7    2    1.118132    0.544453    0.100530    11.00000   -1.20000
AFIX   0
C8    1    0.577865    0.124563    0.163394    11.00000    0.01907    0.02141 =
         0.02584    0.00558    0.01048   -0.00278
C9    1    0.566742    0.032668    0.249084    11.00000    0.01930    0.02188 =
         0.02427    0.00504    0.00912   -0.00038
C10   1    0.272756   -0.021947    0.143502    11.00000    0.02144    0.02177 =
         0.02455    0.00495    0.00921   -0.00300
C11   1    0.416635    0.133943    0.068133    11.00000    0.02324    0.02073 =
         0.02312    0.00610    0.01175   -0.00098
C12   1    0.256044    0.235841   -0.109640    11.00000    0.01977    0.03967 =
         0.03014    0.01809    0.00707   -0.00166
AFIX 137
H12A  2    0.204802    0.140482   -0.155775    11.00000   -1.50000
H12B  2    0.276954    0.298715   -0.165799    11.00000   -1.50000
H12C  2    0.174208    0.278405   -0.072698    11.00000   -1.50000
AFIX   0
C13   1    0.717145   -0.078956    0.426175    11.00000    0.02414    0.03124 =
         0.03145    0.01606    0.00858   -0.00157
AFIX 137
H13A  2    0.639273   -0.050673    0.471737    11.00000   -1.50000
H13B  2    0.837861   -0.079732    0.484439    11.00000   -1.50000
H13C  2    0.675880   -0.175718    0.379618    11.00000   -1.50000
AFIX   0
O5    4    0.925201    0.216703    0.663112    11.00000    0.02632    0.04731 =
         0.04372    0.02677    0.01297    0.00169
O6    4    0.635155    0.233807    0.587192    11.00000    0.02303    0.03665 =
         0.03976    0.01680    0.01331   -0.00443
H6A   2    0.634369    0.178384    0.634619    11.00000   -1.20000
C17   1    0.998842    0.438529    0.537089    11.00000    0.02029    0.02489 =
         0.02503    0.00791    0.00919   -0.00232
AFIX  23
H17A  2    1.066076    0.360813    0.514468    11.00000   -1.20000
H17B  2    1.057840    0.474198    0.626122    11.00000   -1.20000
AFIX   0
C18   1    0.812741    0.377532    0.514132    11.00000    0.02110    0.02643 =
         0.02695    0.00894    0.00933   -0.00229
AFIX  23
H18A  2    0.741934    0.458107    0.525879    11.00000   -1.20000
H18B  2    0.759648    0.331535    0.427126    11.00000   -1.20000
AFIX   0
C19   1    0.801209    0.268684    0.596520    11.00000    0.02123    0.02406 =
         0.02606    0.00340    0.01024   -0.00486

HKLF    4


REM  Compound X
REM R1 =  0.0452 for    2809 Fo > 4sig(Fo)  and  0.0669 for all    3722 data
REM    238 parameters refined using      0 restraints

END

WGHT      0.0624      0.2160

REM Highest difference peak  0.310,  deepest hole -0.282,  1-sigma level  0.058
Q1    1   0.5814  0.0785  0.1956  11.00000  0.05    0.31
Q2    1   0.9274  0.2787  0.7172  11.00000  0.05    0.25
Q3    1   1.0060  0.3121  0.1887  11.00000  0.05    0.25
Q4    1   1.4653  0.5504  0.1414  11.00000  0.05    0.23
Q5    1   1.0000  0.5000  0.5000  10.50000  0.05    0.23
;
_shelx_res_checksum              93228

_exptl_crystal_recrystallization_method 
'Re-crystallisation from solvent: chloroform/heptane'
####################################################################### 
# 
# This file contains crystal structure data downloaded from the 
# Cambridge Structural Database (CSD) hosted by the Cambridge 
# Crystallographic Data Centre (CCDC).
# 
# Full information about CCDC data access policies and citation 
# guidelines are available at http://www.ccdc.cam.ac.uk/access/V1 
# 
# Audit and citation data items may have been added by the CCDC. 
# Please retain this information to preserve the provenance of 
# this file and to allow appropriate attribution of the data. 
# 
#######################################################################

data_shelx_CCDC5
_database_code_depnum_ccdc_archive 'CCDC 2073782'
loop_
_audit_author_name
_audit_author_address
'Roberto Centore'
;University of Naples Federico II
Italy
;
_audit_update_record             
;
2021-03-28 deposited with the CCDC.	2021-07-15 downloaded from the CCDC.
;

_audit_creation_method           SHELXL-2016/6
_shelx_SHELXL_version_number     2016/6
_chemical_name_systematic        
;
(<i>E</i>)-4,6-dimethoxy-5-(p-tolyldiazenyl)pyrimidin-2-amine
;
_chemical_name_common            'Polymorph II'
_chemical_formula_moiety         'C13 H15 N5 O2'
_chemical_formula_sum            'C13 H15 N5 O2'
_chemical_formula_weight         273.30

loop_
_atom_type_symbol
_atom_type_description
_atom_type_scat_dispersion_real
_atom_type_scat_dispersion_imag
_atom_type_scat_source
C C 0.0033 0.0016 'International Tables Vol C Tables 4.2.6.8 and 6.1.1.4'
H H 0.0000 0.0000 'International Tables Vol C Tables 4.2.6.8 and 6.1.1.4'
N N 0.0061 0.0033 'International Tables Vol C Tables 4.2.6.8 and 6.1.1.4'
O O 0.0106 0.0060 'International Tables Vol C Tables 4.2.6.8 and 6.1.1.4'

_space_group_crystal_system      monoclinic
_space_group_IT_number           14
_space_group_name_H-M_alt        'P 21/c'
_space_group_name_Hall           '-P 2ybc'

_shelx_space_group_comment       
;
The symmetry employed for this shelxl refinement is uniquely defined
by the following loop, which should always be used as a source of
symmetry information in preference to the above space-group names.
They are only intended as comments.
;

loop_
_space_group_symop_operation_xyz
'x, y, z'
'-x, y+1/2, -z+1/2'
'-x, -y, -z'
'x, -y-1/2, z-1/2'

_cell_length_a                   6.632(3)
_cell_length_b                   20.892(8)
_cell_length_c                   10.929(4)
_cell_angle_alpha                90
_cell_angle_beta                 108.57(2)
_cell_angle_gamma                90
_cell_volume                     1435.4(10)
_cell_formula_units_Z            4
_cell_measurement_temperature    293(2)
_cell_measurement_reflns_used    135
_cell_measurement_theta_min      3.530
_cell_measurement_theta_max      21.842

_exptl_crystal_description       prism
_exptl_crystal_colour            orange
_exptl_crystal_density_diffrn    1.265
_exptl_crystal_F_000             576
_exptl_crystal_size_max          0.400
_exptl_crystal_size_mid          0.400
_exptl_crystal_size_min          0.200
_exptl_absorpt_coefficient_mu    0.090
_shelx_estimated_absorpt_T_min   0.965
_shelx_estimated_absorpt_T_max   0.982
_exptl_absorpt_correction_type   multi-scan
_exptl_absorpt_correction_T_min  0.950
_exptl_absorpt_correction_T_max  0.967
_exptl_absorpt_process_details   
;
 <i>SADABS</i> (Bruker, 2001)
;
_diffrn_ambient_temperature      293(2)
_diffrn_radiation_probe          x-ray
_diffrn_radiation_wavelength     0.71073
_diffrn_radiation_type           MoK\a
_diffrn_radiation_source         'normal-focus sealed tube'
_diffrn_radiation_monochromator  graphite
_diffrn_measurement_device_type  'Bruker-Nonius KappaCCD'
_diffrn_measurement_device       'four-circle diffractometer'
_diffrn_detector                 'CCD plate'
_diffrn_detector_type            
;
Bruker-Nonius 95mm CCD camera on \k-goniostat
;
_diffrn_detector_area_resol_mean 9
_diffrn_measurement_method       
;
CCD rotation images, thick slices
;

_diffrn_reflns_number            8904
_diffrn_reflns_av_unetI/netI     0.0373
_diffrn_reflns_av_R_equivalents  0.0335
_diffrn_reflns_limit_h_min       -8
_diffrn_reflns_limit_h_max       8
_diffrn_reflns_limit_k_min       -24
_diffrn_reflns_limit_k_max       27
_diffrn_reflns_limit_l_min       -12
_diffrn_reflns_limit_l_max       14
_diffrn_reflns_theta_min         2.769
_diffrn_reflns_theta_max         27.501
_diffrn_reflns_theta_full        25.242
_diffrn_measured_fraction_theta_max 0.970
_diffrn_measured_fraction_theta_full 0.983
_diffrn_reflns_Laue_measured_fraction_max 0.970
_diffrn_reflns_Laue_measured_fraction_full 0.983
_diffrn_reflns_point_group_measured_fraction_max 0.970
_diffrn_reflns_point_group_measured_fraction_full 0.983
_reflns_number_total             3199
_reflns_number_gt                2111
_reflns_threshold_expression     'I > 2\s(I)'
_reflns_Friedel_coverage         0.000
_reflns_Friedel_fraction_max     .
_reflns_Friedel_fraction_full    .

_reflns_special_details          
;
 Reflections were merged by SHELXL according to the crystal
 class for the calculation of statistics and refinement.
 
 _reflns_Friedel_fraction is defined as the number of unique
 Friedel pairs measured divided by the number that would be
 possible theoretically, ignoring centric projections and
 systematic absences.
;

_computing_data_collection       '<i>Collect</i> (Nonius, 1999)'
_computing_cell_refinement       
;
Dirax/lsq (Duisenberg <i>et al.</i>, 2000)
;
_computing_data_reduction        
;
EvalCCD (Duisenberg <i>et al.</i>, 2003)
;
_computing_structure_solution    
;
SIR97 (Altomare <i>et al.</i>, 1999)
;
_computing_structure_refinement  'SHELXL-2016/6 (Sheldrick, 2015)'
_computing_molecular_graphics    
;
Ortep-3 for Windows (Farrugia, 2012) and 
Mercury (Macrae <i>et al.</i>, 2006)
;
_computing_publication_material  
;
WinGX (Farrugia, 2012) and
OLEX2 (Dolomanov <i>et al.</i>, 2009)
;

_refine_special_details          
;
The structure shows positional disorder of the 4-methylphenylazo 
group, which is typical of azocompounds ("pedal motion"). The two split 
positions have different occupation factors, with the minor component 
having sof of 0.136(4). For this reason, the atoms of the minor 
component were refined isotropically.
;
_refine_ls_structure_factor_coef Fsqd
_refine_ls_matrix_type           full
_refine_ls_weighting_scheme      calc
_refine_ls_weighting_details     
'w=1/[\s^2^(Fo^2^)+(0.0720P)^2^+0.2217P] where P=(Fo^2^+2Fc^2^)/3'
_atom_sites_solution_primary     direct
_atom_sites_solution_secondary   difmap
_atom_sites_solution_hydrogens   mixed
_refine_ls_hydrogen_treatment    mixed
_refine_ls_extinction_method     none
_refine_ls_number_reflns         3199
_refine_ls_number_parameters     227
_refine_ls_number_restraints     20
_refine_ls_R_factor_all          0.0828
_refine_ls_R_factor_gt           0.0488
_refine_ls_wR_factor_ref         0.1482
_refine_ls_wR_factor_gt          0.1267
_refine_ls_goodness_of_fit_ref   1.050
_refine_ls_restrained_S_all      1.049
_refine_ls_shift/su_max          0.000
_refine_ls_shift/su_mean         0.000

loop_
_atom_site_label
_atom_site_type_symbol
_atom_site_fract_x
_atom_site_fract_y
_atom_site_fract_z
_atom_site_U_iso_or_equiv
_atom_site_adp_type
_atom_site_occupancy
_atom_site_site_symmetry_order
_atom_site_calc_flag
_atom_site_refinement_flags_posn
_atom_site_refinement_flags_adp
_atom_site_refinement_flags_occupancy
_atom_site_disorder_assembly
_atom_site_disorder_group
C1 C 0.1220(7) 0.58732(17) 0.0989(4) 0.1046(13) Uani 0.864(4) 1 d D . P A 1
H1A H -0.015990 0.586031 0.109743 0.157 Uiso 0.864(4) 1 calc R U P A 1
H1B H 0.107531 0.582332 0.009209 0.157 Uiso 0.864(4) 1 calc R U P A 1
H1C H 0.188523 0.627667 0.129240 0.157 Uiso 0.864(4) 1 calc R U P A 1
C2 C 0.2584(10) 0.5333(3) 0.1760(7) 0.066(2) Uani 0.864(4) 1 d D . P A 1
C3 C 0.2205(7) 0.50772(15) 0.2812(4) 0.0777(10) Uani 0.864(4) 1 d D . P A 1
H3 H 0.107666 0.523086 0.305978 0.093 Uiso 0.864(4) 1 calc R U P A 1
C4 C 0.3473(5) 0.45912(13) 0.3519(3) 0.0680(7) Uani 0.864(4) 1 d D . P A 1
H4 H 0.316801 0.441479 0.422167 0.082 Uiso 0.864(4) 1 calc R U P A 1
C5 C 0.5200(4) 0.43663(9) 0.3184(2) 0.0453(6) Uani 0.864(4) 1 d D . P A 1
C6 C 0.5630(4) 0.46366(12) 0.2144(3) 0.0599(7) Uani 0.864(4) 1 d D . P A 1
H6 H 0.680235 0.450262 0.191922 0.072 Uiso 0.864(4) 1 calc R U P A 1
C7 C 0.4297(7) 0.51107(18) 0.1435(4) 0.0707(12) Uani 0.864(4) 1 d D . P A 1
H7 H 0.457133 0.528286 0.071880 0.085 Uiso 0.864(4) 1 calc R U P A 1
N1 N 0.6662(3) 0.38983(8) 0.39196(18) 0.0478(5) Uani 0.864(4) 1 d D . P A 1
N2 N 0.5809(4) 0.35140(8) 0.44999(17) 0.0474(5) Uani 0.864(4) 1 d D . P A 1
C8 C 0.7194(3) 0.30889(7) 0.53606(15) 0.0453(4) Uani 1 1 d . . . . .
C9 C 0.6236(2) 0.25445(8) 0.56939(16) 0.0457(4) Uani 1 1 d . . . . .
C10 C 0.9291(2) 0.22469(8) 0.71982(15) 0.0452(4) Uani 1 1 d . . . . .
C11 C 0.9368(3) 0.31508(8) 0.60719(15) 0.0444(4) Uani 1 1 d . . . . .
C12 C 0.3164(3) 0.18988(9) 0.5374(2) 0.0690(6) Uani 1 1 d . . . . .
H12A H 0.167823 0.190023 0.488411 0.104 Uiso 1 1 calc R U . . .
H12B H 0.332841 0.190825 0.627835 0.104 Uiso 1 1 calc R U . . .
H12C H 0.381484 0.151826 0.517928 0.104 Uiso 1 1 calc R U . . .
C13 C 1.2580(3) 0.37456(10) 0.6649(2) 0.0695(6) Uani 1 1 d . . . . .
H13A H 1.312396 0.414005 0.642968 0.104 Uiso 1 1 calc R U . . .
H13B H 1.342343 0.339526 0.651565 0.104 Uiso 1 1 calc R U . . .
H13C H 1.264098 0.375688 0.753793 0.104 Uiso 1 1 calc R U . . .
N3 N 0.7220(2) 0.21218(6) 0.65705(13) 0.0481(4) Uani 1 1 d . . . . .
N4 N 1.0409(2) 0.27471(7) 0.69808(13) 0.0476(4) Uani 1 1 d . . . . .
N5 N 1.0310(3) 0.18309(8) 0.81128(16) 0.0618(5) Uani 1 1 d . . . . .
H5A H 1.169(4) 0.1893(10) 0.855(2) 0.074 Uiso 1 1 d . U . . .
H5B H 0.964(3) 0.1514(11) 0.835(2) 0.074 Uiso 1 1 d . U . . .
O1 O 0.41701(18) 0.24526(6) 0.50421(13) 0.0610(4) Uani 1 1 d . . . . .
O2 O 1.04132(18) 0.36627(6) 0.58452(11) 0.0561(4) Uani 1 1 d . . . . .
C1B C 0.205(5) 0.5906(13) 0.071(3) 0.109(11) Uiso 0.136(4) 1 d D . P A 2
H1B1 H 0.309979 0.596961 0.029344 0.163 Uiso 0.136(4) 1 calc R U P A 2
H1B2 H 0.070171 0.581054 0.007944 0.163 Uiso 0.136(4) 1 calc R U P A 2
H1B3 H 0.191857 0.628753 0.117263 0.163 Uiso 0.136(4) 1 calc R U P A 2
C2B C 0.271(8) 0.535(3) 0.166(6) 0.087(19) Uiso 0.136(4) 1 d D . P A 2
C3B C 0.161(5) 0.5121(14) 0.243(3) 0.112(14) Uiso 0.136(4) 1 d D . P A 2
H3B H 0.032720 0.532160 0.236624 0.134 Uiso 0.136(4) 1 calc R U P A 2
C4B C 0.222(3) 0.4624(9) 0.3281(18) 0.076(6) Uiso 0.136(4) 1 d D . P A 2
H4B H 0.143591 0.450867 0.381665 0.092 Uiso 0.136(4) 1 calc R U P A 2
C5B C 0.408(3) 0.4298(6) 0.3313(12) 0.045(4) Uiso 0.136(4) 1 d D . P A 2
C6B C 0.515(3) 0.4474(7) 0.2494(18) 0.045(4) Uiso 0.136(4) 1 d D . P A 2
H6B H 0.628162 0.422470 0.243561 0.054 Uiso 0.136(4) 1 calc R U P A 2
C7B C 0.459(4) 0.5028(12) 0.174(2) 0.065(9) Uiso 0.136(4) 1 d D . P A 2
H7B H 0.545918 0.518131 0.128617 0.078 Uiso 0.136(4) 1 calc R U P A 2
N1B N 0.4702(17) 0.3754(5) 0.4169(10) 0.049(3) Uiso 0.136(4) 1 d D . P A 2
N2B N 0.666(2) 0.3652(7) 0.4535(15) 0.050(4) Uiso 0.136(4) 1 d D . P A 2

loop_
_atom_site_aniso_label
_atom_site_aniso_U_11
_atom_site_aniso_U_22
_atom_site_aniso_U_33
_atom_site_aniso_U_23
_atom_site_aniso_U_13
_atom_site_aniso_U_12
C1 0.124(3) 0.081(2) 0.095(2) 0.0287(18) 0.014(2) 0.053(2)
C2 0.076(3) 0.048(2) 0.060(2) 0.0019(11) 0.0013(13) 0.0172(15)
C3 0.077(2) 0.069(2) 0.090(2) 0.0157(16) 0.030(2) 0.0271(15)
C4 0.076(2) 0.0604(15) 0.0718(16) 0.0157(12) 0.0291(14) 0.0181(14)
C5 0.0509(14) 0.0368(10) 0.0431(12) -0.0013(9) 0.0075(9) 0.0034(9)
C6 0.0759(17) 0.0479(13) 0.0583(15) 0.0049(11) 0.0249(13) 0.0099(12)
C7 0.107(3) 0.0522(16) 0.0468(17) 0.0064(13) 0.0155(17) 0.0118(14)
N1 0.0522(10) 0.0412(9) 0.0463(10) 0.0006(8) 0.0102(7) 0.0034(7)
N2 0.0486(12) 0.0407(10) 0.0476(10) 0.0038(7) 0.0077(9) 0.0007(10)
C8 0.0442(9) 0.0416(9) 0.0452(8) 0.0009(7) 0.0074(7) 0.0026(7)
C9 0.0389(8) 0.0434(9) 0.0473(9) -0.0021(7) 0.0033(7) 0.0003(7)
C10 0.0411(9) 0.0467(9) 0.0423(8) 0.0002(7) 0.0056(7) 0.0014(7)
C11 0.0460(9) 0.0434(9) 0.0424(8) -0.0031(7) 0.0120(7) -0.0035(7)
C12 0.0481(10) 0.0545(11) 0.0908(15) 0.0035(10) 0.0029(10) -0.0134(9)
C13 0.0597(12) 0.0791(14) 0.0645(12) -0.0050(10) 0.0125(10) -0.0275(10)
N3 0.0437(8) 0.0443(8) 0.0489(8) 0.0035(6) 0.0042(6) -0.0017(6)
N4 0.0408(7) 0.0519(8) 0.0448(7) 0.0018(6) 0.0059(6) -0.0039(6)
N5 0.0467(9) 0.0646(10) 0.0597(10) 0.0198(8) -0.0031(7) -0.0041(8)
O1 0.0414(7) 0.0521(7) 0.0723(8) 0.0085(6) -0.0061(6) -0.0057(5)
O2 0.0551(7) 0.0536(7) 0.0556(7) 0.0024(6) 0.0120(6) -0.0140(6)

_geom_special_details            
;
 All esds (except the esd in the dihedral angle between two l.s. planes)
 are estimated using the full covariance matrix.  The cell esds are taken
 into account individually in the estimation of esds in distances, angles
 and torsion angles; correlations between esds in cell parameters are only
 used when they are defined by crystal symmetry.  An approximate (isotropic)
 treatment of cell esds is used for estimating esds involving l.s. planes.
;

loop_
_geom_bond_atom_site_label_1
_geom_bond_atom_site_label_2
_geom_bond_distance
_geom_bond_site_symmetry_2
_geom_bond_publ_flag
C1 C2 1.521(3) . ?
C1 H1A 0.9600 . ?
C1 H1B 0.9600 . ?
C1 H1C 0.9600 . ?
C2 C3 1.363(5) . ?
C2 C7 1.375(5) . ?
C3 C4 1.386(4) . ?
C3 H3 0.9300 . ?
C4 C5 1.391(4) . ?
C4 H4 0.9300 . ?
C5 C6 1.378(4) . ?
C5 N1 1.430(3) . ?
C6 C7 1.388(4) . ?
C6 H6 0.9300 . ?
C7 H7 0.9300 . ?
N1 N2 1.263(3) . ?
N2 C8 1.403(2) . ?
C8 C9 1.406(2) . ?
C8 C11 1.409(2) . ?
C8 N2B 1.455(17) . ?
C9 N3 1.314(2) . ?
C9 O1 1.341(2) . ?
C10 N5 1.335(2) . ?
C10 N4 1.346(2) . ?
C10 N3 1.351(2) . ?
C11 N4 1.318(2) . ?
C11 O2 1.340(2) . ?
C12 O1 1.438(2) . ?
C12 H12A 0.9600 . ?
C12 H12B 0.9600 . ?
C12 H12C 0.9600 . ?
C13 O2 1.436(2) . ?
C13 H13A 0.9600 . ?
C13 H13B 0.9600 . ?
C13 H13C 0.9600 . ?
N5 H5A 0.90(2) . ?
N5 H5B 0.88(2) . ?
C1B C2B 1.532(17) . ?
C1B H1B1 0.9600 . ?
C1B H1B2 0.9600 . ?
C1B H1B3 0.9600 . ?
C2B C3B 1.359(17) . ?
C2B C7B 1.388(17) . ?
C3B C4B 1.367(17) . ?
C3B H3B 0.9300 . ?
C4B C5B 1.398(16) . ?
C4B H4B 0.9300 . ?
C5B C6B 1.363(15) . ?
C5B N1B 1.445(13) . ?
C6B C7B 1.401(16) . ?
C6B H6B 0.9300 . ?
C7B H7B 0.9300 . ?
N1B N2B 1.251(13) . ?

loop_
_geom_angle_atom_site_label_1
_geom_angle_atom_site_label_2
_geom_angle_atom_site_label_3
_geom_angle
_geom_angle_site_symmetry_1
_geom_angle_site_symmetry_3
_geom_angle_publ_flag
C2 C1 H1A 109.5 . . ?
C2 C1 H1B 109.5 . . ?
H1A C1 H1B 109.5 . . ?
C2 C1 H1C 109.5 . . ?
H1A C1 H1C 109.5 . . ?
H1B C1 H1C 109.5 . . ?
C3 C2 C7 118.4(3) . . ?
C3 C2 C1 121.4(4) . . ?
C7 C2 C1 120.2(4) . . ?
C2 C3 C4 121.0(3) . . ?
C2 C3 H3 119.5 . . ?
C4 C3 H3 119.5 . . ?
C3 C4 C5 120.3(2) . . ?
C3 C4 H4 119.8 . . ?
C5 C4 H4 119.8 . . ?
C6 C5 C4 118.9(2) . . ?
C6 C5 N1 117.6(2) . . ?
C4 C5 N1 123.4(3) . . ?
C5 C6 C7 119.4(3) . . ?
C5 C6 H6 120.3 . . ?
C7 C6 H6 120.3 . . ?
C2 C7 C6 121.9(3) . . ?
C2 C7 H7 119.0 . . ?
C6 C7 H7 119.0 . . ?
N2 N1 C5 112.6(2) . . ?
N1 N2 C8 115.9(2) . . ?
N2 C8 C9 115.61(16) . . ?
N2 C8 C11 130.42(17) . . ?
C9 C8 C11 113.50(14) . . ?
C9 C8 N2B 140.7(5) . . ?
C11 C8 N2B 105.8(5) . . ?
N3 C9 O1 118.51(15) . . ?
N3 C9 C8 124.90(15) . . ?
O1 C9 C8 116.59(14) . . ?
N5 C10 N4 117.51(15) . . ?
N5 C10 N3 116.40(15) . . ?
N4 C10 N3 126.09(14) . . ?
N4 C11 O2 118.18(14) . . ?
N4 C11 C8 123.73(15) . . ?
O2 C11 C8 118.03(14) . . ?
O1 C12 H12A 109.5 . . ?
O1 C12 H12B 109.5 . . ?
H12A C12 H12B 109.5 . . ?
O1 C12 H12C 109.5 . . ?
H12A C12 H12C 109.5 . . ?
H12B C12 H12C 109.5 . . ?
O2 C13 H13A 109.5 . . ?
O2 C13 H13B 109.5 . . ?
H13A C13 H13B 109.5 . . ?
O2 C13 H13C 109.5 . . ?
H13A C13 H13C 109.5 . . ?
H13B C13 H13C 109.5 . . ?
C9 N3 C10 115.40(14) . . ?
C11 N4 C10 116.36(14) . . ?
C10 N5 H5A 119.6(14) . . ?
C10 N5 H5B 121.9(15) . . ?
H5A N5 H5B 118(2) . . ?
C9 O1 C12 117.29(13) . . ?
C11 O2 C13 117.32(14) . . ?
C2B C1B H1B1 109.5 . . ?
C2B C1B H1B2 109.5 . . ?
H1B1 C1B H1B2 109.5 . . ?
C2B C1B H1B3 109.5 . . ?
H1B1 C1B H1B3 109.5 . . ?
H1B2 C1B H1B3 109.5 . . ?
C3B C2B C7B 116.4(18) . . ?
C3B C2B C1B 126(2) . . ?
C7B C2B C1B 117.7(19) . . ?
C2B C3B C4B 126(2) . . ?
C2B C3B H3B 117.2 . . ?
C4B C3B H3B 117.2 . . ?
C3B C4B C5B 117.1(16) . . ?
C3B C4B H4B 121.5 . . ?
C5B C4B H4B 121.5 . . ?
C6B C5B C4B 119.6(12) . . ?
C6B C5B N1B 122.3(15) . . ?
C4B C5B N1B 117.9(14) . . ?
C5B C6B C7B 120.7(14) . . ?
C5B C6B H6B 119.6 . . ?
C7B C6B H6B 119.6 . . ?
C2B C7B C6B 119.9(17) . . ?
C2B C7B H7B 120.0 . . ?
C6B C7B H7B 120.0 . . ?
N2B N1B C5B 113.4(12) . . ?
N1B N2B C8 111.1(13) . . ?

loop_
_geom_torsion_atom_site_label_1
_geom_torsion_atom_site_label_2
_geom_torsion_atom_site_label_3
_geom_torsion_atom_site_label_4
_geom_torsion
_geom_torsion_site_symmetry_1
_geom_torsion_site_symmetry_2
_geom_torsion_site_symmetry_3
_geom_torsion_site_symmetry_4
_geom_torsion_publ_flag
C7 C2 C3 C4 -1.8(10) . . . . ?
C1 C2 C3 C4 -179.1(5) . . . . ?
C2 C3 C4 C5 1.6(7) . . . . ?
C3 C4 C5 C6 0.3(4) . . . . ?
C3 C4 C5 N1 175.5(3) . . . . ?
C4 C5 C6 C7 -2.0(4) . . . . ?
N1 C5 C6 C7 -177.5(3) . . . . ?
C3 C2 C7 C6 0.1(10) . . . . ?
C1 C2 C7 C6 177.4(5) . . . . ?
C5 C6 C7 C2 1.8(7) . . . . ?
C6 C5 N1 N2 -154.75(19) . . . . ?
C4 C5 N1 N2 30.0(3) . . . . ?
C5 N1 N2 C8 -172.78(16) . . . . ?
N1 N2 C8 C9 -160.99(16) . . . . ?
N1 N2 C8 C11 27.4(3) . . . . ?
N2 C8 C9 N3 -173.43(16) . . . . ?
C11 C8 C9 N3 -0.4(3) . . . . ?
N2B C8 C9 N3 -176.5(9) . . . . ?
N2 C8 C9 O1 7.7(2) . . . . ?
C11 C8 C9 O1 -179.27(14) . . . . ?
N2B C8 C9 O1 4.7(10) . . . . ?
N2 C8 C11 N4 170.49(18) . . . . ?
C9 C8 C11 N4 -1.2(2) . . . . ?
N2B C8 C11 N4 176.2(6) . . . . ?
N2 C8 C11 O2 -6.8(3) . . . . ?
C9 C8 C11 O2 -178.52(14) . . . . ?
N2B C8 C11 O2 -1.1(6) . . . . ?
O1 C9 N3 C10 -179.40(15) . . . . ?
C8 C9 N3 C10 1.8(3) . . . . ?
N5 C10 N3 C9 178.59(16) . . . . ?
N4 C10 N3 C9 -1.8(3) . . . . ?
O2 C11 N4 C10 178.59(14) . . . . ?
C8 C11 N4 C10 1.3(2) . . . . ?
N5 C10 N4 C11 179.93(16) . . . . ?
N3 C10 N4 C11 0.3(3) . . . . ?
N3 C9 O1 C12 1.2(2) . . . . ?
C8 C9 O1 C12 -179.84(16) . . . . ?
N4 C11 O2 C13 -2.3(2) . . . . ?
C8 C11 O2 C13 175.15(16) . . . . ?
C7B C2B C3B C4B 2(9) . . . . ?
C1B C2B C3B C4B -180(5) . . . . ?
C2B C3B C4B C5B -4(6) . . . . ?
C3B C4B C5B C6B -1(3) . . . . ?
C3B C4B C5B N1B -177(2) . . . . ?
C4B C5B C6B C7B 8(3) . . . . ?
N1B C5B C6B C7B -175.8(19) . . . . ?
C3B C2B C7B C6B 5(9) . . . . ?
C1B C2B C7B C6B -174(4) . . . . ?
C5B C6B C7B C2B -10(5) . . . . ?
C6B C5B N1B N2B 30.9(19) . . . . ?
C4B C5B N1B N2B -153.0(15) . . . . ?
C5B N1B N2B C8 -178.2(10) . . . . ?
C9 C8 N2B N1B 17.0(18) . . . . ?
C11 C8 N2B N1B -159.2(10) . . . . ?

_refine_diff_density_max         0.186
_refine_diff_density_min         -0.189
_refine_diff_density_rms         0.038

_shelx_res_file                  
;
TITL Compound X
    shelx.res
    created by SHELXL-2016/6 at 12:21:42 on 26-Mar-2021
CELL  0.71073   6.6320  20.8920  10.9290   90.000  108.572   90.000
ZERR     4.00   0.0030   0.0080   0.0040    0.000    0.020    0.000
LATT   1
SYMM  - X, 1/2 + Y, 1/2 - Z
SFAC  C    H    N    O
DISP C 0.0033 0.0016
DISP N 0.0061 0.0033
DISP O 0.0106 0.006
UNIT  52 60 20 8
MERG   2
OMIT     0   1   1
MORE -1
FMAP   2
PLAN   10
SIZE 0.2 0.4 0.4
ACTA
BOND
BOND   $H
CONF
LIST   4
L.S.  10
WGHT    0.072000    0.221700
FVAR       0.82374   0.86410
PART    1
C1    1    0.122045    0.587319    0.098935    21.00000    0.12351    0.08076 =
         0.09485    0.02870    0.01419    0.05314
AFIX 137
H1A   2   -0.015990    0.586031    0.109743    21.00000   -1.50000
H1B   2    0.107531    0.582332    0.009209    21.00000   -1.50000
H1C   2    0.188523    0.627667    0.129240    21.00000   -1.50000
AFIX   0
C2    1    0.258439    0.533328    0.175972    21.00000    0.07552    0.04786 =
         0.05971    0.00193    0.00133    0.01717
C3    1    0.220463    0.507719    0.281214    21.00000    0.07659    0.06878 =
         0.09016    0.01567    0.02987    0.02707
AFIX  43
H3    2    0.107666    0.523086    0.305978    21.00000   -1.20000
AFIX   0
C4    1    0.347314    0.459125    0.351938    21.00000    0.07578    0.06036 =
         0.07182    0.01569    0.02908    0.01808
AFIX  43
H4    2    0.316801    0.441479    0.422167    21.00000   -1.20000
AFIX   0
C5    1    0.519998    0.436630    0.318381    21.00000    0.05093    0.03677 =
         0.04306   -0.00131    0.00754    0.00341
C6    1    0.562991    0.463662    0.214390    21.00000    0.07593    0.04790 =
         0.05828    0.00492    0.02492    0.00987
AFIX  43
H6    2    0.680235    0.450262    0.191922    21.00000   -1.20000
AFIX   0
C7    1    0.429741    0.511074    0.143465    21.00000    0.10678    0.05217 =
         0.04676    0.00638    0.01547    0.01179
AFIX  43
H7    2    0.457133    0.528286    0.071880    21.00000   -1.20000
AFIX   0
N1    3    0.666178    0.389829    0.391964    21.00000    0.05217    0.04122 =
         0.04628    0.00060    0.01023    0.00340
N2    3    0.580883    0.351396    0.449995    21.00000    0.04859    0.04068 =
         0.04765    0.00384    0.00766    0.00074
PART    0
C8    1    0.719406    0.308889    0.536065    11.00000    0.04422    0.04156 =
         0.04518    0.00087    0.00736    0.00259
C9    1    0.623578    0.254448    0.569389    11.00000    0.03888    0.04338 =
         0.04728   -0.00213    0.00325    0.00033
C10   1    0.929108    0.224691    0.719819    11.00000    0.04108    0.04667 =
         0.04232    0.00024    0.00565    0.00145
C11   1    0.936800    0.315081    0.607191    11.00000    0.04604    0.04336 =
         0.04237   -0.00305    0.01202   -0.00347
C12   1    0.316427    0.189879    0.537351    11.00000    0.04811    0.05454 =
         0.09078    0.00351    0.00291   -0.01339
AFIX 137
H12A  2    0.167823    0.190023    0.488411    11.00000   -1.50000
H12B  2    0.332841    0.190825    0.627835    11.00000   -1.50000
H12C  2    0.381484    0.151826    0.517928    11.00000   -1.50000
AFIX   0
C13   1    1.257997    0.374560    0.664870    11.00000    0.05968    0.07911 =
         0.06448   -0.00505    0.01248   -0.02746
AFIX 137
H13A  2    1.312396    0.414005    0.642968    11.00000   -1.50000
H13B  2    1.342343    0.339526    0.651565    11.00000   -1.50000
H13C  2    1.264098    0.375688    0.753793    11.00000   -1.50000
AFIX   0
N3    3    0.721996    0.212177    0.657051    11.00000    0.04367    0.04426 =
         0.04892    0.00349    0.00419   -0.00171
N4    3    1.040934    0.274711    0.698083    11.00000    0.04079    0.05186 =
         0.04476    0.00184    0.00590   -0.00387
N5    3    1.031004    0.183090    0.811285    11.00000    0.04675    0.06464 =
         0.05968    0.01984   -0.00307   -0.00407
H5A   2    1.168570    0.189348    0.855392    11.00000   -1.20000
H5B   2    0.964425    0.151424    0.834854    11.00000   -1.20000
O1    4    0.417009    0.245259    0.504207    11.00000    0.04144    0.05213 =
         0.07226    0.00847   -0.00605   -0.00571
O2    4    1.041317    0.366274    0.584519    11.00000    0.05513    0.05358 =
         0.05556    0.00236    0.01204   -0.01404
PART    2
SAME C1 > N2
C1B   1    0.204621    0.590581    0.071384   -21.00000    0.10857
AFIX  33
H1B1  2    0.309979    0.596961    0.029344   -21.00000   -1.50000
H1B2  2    0.070171    0.581054    0.007944   -21.00000   -1.50000
H1B3  2    0.191857    0.628753    0.117263   -21.00000   -1.50000
AFIX   0
C2B   1    0.271393    0.534705    0.166468   -21.00000    0.08662
C3B   1    0.160831    0.512119    0.242868   -21.00000    0.11162
AFIX  43
H3B   2    0.032720    0.532160    0.236624   -21.00000   -1.20000
AFIX   0
C4B   1    0.221988    0.462432    0.328125   -21.00000    0.07641
AFIX  43
H4B   2    0.143591    0.450867    0.381665   -21.00000   -1.20000
AFIX   0
C5B   1    0.407522    0.429792    0.331257   -21.00000    0.04516
C6B   1    0.515468    0.447442    0.249354   -21.00000    0.04530
AFIX  43
H6B   2    0.628162    0.422470    0.243561   -21.00000   -1.20000
AFIX   0
C7B   1    0.458510    0.502791    0.173797   -21.00000    0.06477
AFIX  43
H7B   2    0.545918    0.518131    0.128617   -21.00000   -1.20000
AFIX   0
N1B   3    0.470152    0.375448    0.416869   -21.00000    0.04944
N2B   3    0.666104    0.365167    0.453535   -21.00000    0.05030
PART    0
HKLF    4


REM  Compound X
REM R1 =  0.0488 for    2111 Fo > 4sig(Fo)  and  0.0828 for all    3199 data
REM    227 parameters refined using     20 restraints

END

WGHT      0.0720      0.2217

REM Highest difference peak  0.186,  deepest hole -0.189,  1-sigma level  0.038
Q1    1   0.0621  0.6208  0.1782  11.00000  0.05    0.19
Q2    1   0.1993  0.1943  0.4236  11.00000  0.05    0.15
Q3    1  -0.0112  0.5621  0.0072  11.00000  0.05    0.14
Q4    1   0.6641  0.2908  0.5701  11.00000  0.05    0.14
Q5    1   1.3330  0.3376  0.7245  11.00000  0.05    0.14
Q6    1   0.8253  0.3026  0.5404  11.00000  0.05    0.13
Q7    1   0.8061  0.3777  0.3742  11.00000  0.05    0.12
Q8    1   1.1914  0.3796  0.8062  11.00000  0.05    0.11
Q9    1   0.9856  0.2589  0.7163  11.00000  0.05    0.11
Q10   1   0.7192  0.2124  0.5755  11.00000  0.05    0.11
;
_shelx_res_checksum              64228

_exptl_crystal_recrystallization_method 
'Re-crystallisation from solvent: ethanol/water'
